# Supplementary material for: The geroprotectors trametinib and rapamycin combine additively to extend mouse healthspan and lifespan
Source: Nat Aging. 2025 May 28;5(7):1249–65. doi: 10.1038/s43587-025-00876-4 (PMC12270913; doi:10.1038/s43587-025-00876-4)
Supplement: Supplementary file 2 — Raw data of plasma proteins measured via the Olink Target 96 Mouse Exploratory panel in 24-month-old male and female mice. [file 43587_2025_876_MOESM2_ESM.xlsx]

## Sheet: NPX Data
NPX (Normalized Protein eXpression). data	Sex	Replicate #	Olink Target 96 Mouse Exploratory(v.3801)	Olink Target 96 Mouse Exploratory(v.3801)	Olink Target 96 Mouse Exploratory(v.3801)	Olink Target 96 Mouse Exploratory(v.3801)	Olink Target 96 Mouse Exploratory(v.3801)	Olink Target 96 Mouse Exploratory(v.3801)	Olink Target 96 Mouse Exploratory(v.3801)	Olink Target 96 Mouse Exploratory(v.3801)	Olink Target 96 Mouse Exploratory(v.3801)	Olink Target 96 Mouse Exploratory(v.3801)	Olink Target 96 Mouse Exploratory(v.3801)	Olink Target 96 Mouse Exploratory(v.3801)	Olink Target 96 Mouse Exploratory(v.3801)	Olink Target 96 Mouse Exploratory(v.3801)	Olink Target 96 Mouse Exploratory(v.3801)	Olink Target 96 Mouse Exploratory(v.3801)	Olink Target 96 Mouse Exploratory(v.3801)	Olink Target 96 Mouse Exploratory(v.3801)	Olink Target 96 Mouse Exploratory(v.3801)	Olink Target 96 Mouse Exploratory(v.3801)	Olink Target 96 Mouse Exploratory(v.3801)	Olink Target 96 Mouse Exploratory(v.3801)	Olink Target 96 Mouse Exploratory(v.3801)	Olink Target 96 Mouse Exploratory(v.3801)	Olink Target 96 Mouse Exploratory(v.3801)	Olink Target 96 Mouse Exploratory(v.3801)	Olink Target 96 Mouse Exploratory(v.3801)	Olink Target 96 Mouse Exploratory(v.3801)	Olink Target 96 Mouse Exploratory(v.3801)	Olink Target 96 Mouse Exploratory(v.3801)	Olink Target 96 Mouse Exploratory(v.3801)	Olink Target 96 Mouse Exploratory(v.3801)	Olink Target 96 Mouse Exploratory(v.3801)	Olink Target 96 Mouse Exploratory(v.3801)	Olink Target 96 Mouse Exploratory(v.3801)	Olink Target 96 Mouse Exploratory(v.3801)	Olink Target 96 Mouse Exploratory(v.3801)	Olink Target 96 Mouse Exploratory(v.3801)	Olink Target 96 Mouse Exploratory(v.3801)	Olink Target 96 Mouse Exploratory(v.3801)	Olink Target 96 Mouse Exploratory(v.3801)	Olink Target 96 Mouse Exploratory(v.3801)	Olink Target 96 Mouse Exploratory(v.3801)	Olink Target 96 Mouse Exploratory(v.3801)	Olink Target 96 Mouse Exploratory(v.3801)	Olink Target 96 Mouse Exploratory(v.3801)	Olink Target 96 Mouse Exploratory(v.3801)
Assay			Clmp	Matn2	Cpe	Gcg	Gdnf	Yes1	Il17a	Foxo1	Tnfrsf11b	Tgfb1	Pla2g4a	Il6	Prdx5	Tgfa	Ccl5	Epo	Axin1	Fst	Rgma	Nadk	Tnni3	Notch3	Snap29	Cntn1	Clstn2	S100a4	Ca13	Mia	Cant1	Kitlg	Gfra1	Ppp1r2	Adam23	Itgb6	Cyr61	Dlk1	Ahr	Ccl2	Eno2	Plin1	Wfikkn2	Flrt2	Qdpr	Fas	Erbb4	Riox2	Plxna4
Uniprot ID			Q8R373	O08746	Q00493	P55095	P48540	Q04736	Q62386	Q9R1E0	O08712	P04202	P47713	P08505	P99029	P48030	P30882	P07321	O35625	P47931	Q6PCX7	P58058	P48787	Q61982	Q9ERB0	P12960	Q9ER65	P07091	Q9D6N1	Q61865	Q8VCF1	P20826	P97785	Q9DCL8	Q9R1V7	Q9Z0T9	P18406	Q09163	P30561	P10148	P17183	Q8CGN5	Q7TQN3	Q8BLU0	Q8BVI4	P25446	Q61527	Q8CD15	Q80UG2
OlinkID			OID05027	OID05028	OID05029	OID05031	OID05032	OID05033	OID05034	OID05035	OID05036	OID05037	OID05038	OID05039	OID05040	OID05041	OID05042	OID05043	OID05044	OID05046	OID05047	OID05048	OID05049	OID05050	OID05051	OID05052	OID05053	OID05054	OID05055	OID05056	OID05057	OID05058	OID05059	OID05060	OID05061	OID05062	OID05063	OID05064	OID05065	OID05066	OID05067	OID05068	OID05069	OID05070	OID05071	OID05074	OID05075	OID05076	OID05077
CONTROL_SAMPLE_CSAS2 1			6.62444	11.4178	5.39791	1.81917	1.65646	1.11182	0.16786	1.65808	10.4454	6.12475	3.36082	2.45172	1.36778	5.0567	10.5431	1.92091	1.47165	8.67335	11.5861	5.65757	2.26058	10.8409	4.41533	8.92589	7.12425	1.64807	2.96176	10.4715	6.19218	10.1	7.07466	3.89742	3.61317	5.57011	6.65558	13.6646	0.78084	4.41318	4.47085	3.70473	10.8789	3.21063	6.72676	0.69648	8.45766	0.60947	2.08089
CONTROL_SAMPLE_CSAS2 2			6.71611	11.4201	5.40606	1.64857	1.76791	0.87088	-0.02135	1.4469	10.5234	6.21682	3.26638	2.53412	1.01979	5.12576	10.6043	1.85546	1.88238	8.72885	11.6004	5.67967	2.35796	10.876	4.37605	8.92595	7.10957	2.09468	2.81005	10.4983	6.19291	10.123	7.15067	4.15527	3.6393	5.45684	6.68875	13.6678	0.75184	4.39764	4.42948	3.52366	10.959	3.29205	6.65362	0.80256	8.531	0.18712	2.36634
CONTROL_SAMPLE_CSAS2 3			6.57203	11.2886	5.19588	1.48076	1.67636	0.93841	-0.04866	1.49292	10.4759	5.8875	3.04993	2.17516	1.32896	4.79403	10.5774	1.85521	1.59229	8.69616	11.4743	5.08544	1.31329	10.9017	3.81017	8.83472	7.02091	2.05007	2.93096	10.406	6.14717	9.95949	7.19546	3.8469	3.49396	6.68805	6.35129	13.6461	0.5316	4.3479	4.43747	3.11076	10.9142	3.13425	6.53829	0.7051	8.34144	0.73034	1.86764
CONTROL_SAMPLE_CSAS2 4			6.72644	11.3572	5.18807	1.51688	1.77412	0.80505	-0.26116	1.38318	10.5358	6.06102	3.05903	2.43683	1.35876	4.93005	10.6815	2.16408	1.58654	8.7871	11.5203	5.18458	1.22212	10.94	3.75582	8.80295	7.19091	1.73327	3.1603	10.4197	6.19436	10.0188	7.25029	4.0528	3.63283	6.82487	6.50765	13.6319	0.62596	4.3526	4.37364	3.30404	10.9697	3.11091	6.55797	0.78411	8.4263	0.55097	2.19168
Control	females	1	6.02996	3.49797	5.42515	0.6686	0.72374	3.12052	3.74895	2.49076	5.80044	2.18736	5.08168	1.68809	4.67379	5.88163	0.72349	1.80473	3.52071	8.06307	2.88117	3.18564	1.10361	4.30697	5.75081	5.88165	2.09587	6.6531	4.38131	3.67398	0.12247	0.37389	3.90725	2.40196	0.4486	6.00351	4.91988	5.71684	2.70517	10.2134	6.71977	5.58635	5.74695	4.14179	5.87508	4.65369	4.08922	5.54048	1.92709
Control	females	2	6.13835	6.00564	6.30116	1.45072	0.74267	2.64264	2.17651	2.93695	7.75371	4.23902	7.29638	2.4966	4.89899	6.24695	2.38754	7.33939	5.87758	7.5783	2.69695	8.98551	3.48356	5.21169	8.40593	5.18205	3.97078	6.75383	4.75657	3.83177	1.06478	0.75003	5.42366	4.73583	2.36731	3.15093	4.89214	3.02462	3.03736	14.1578	6.08204	5.98424	5.43644	5.0531	6.01189	5.49209	3.45529	5.51637	0.88631
Control	females	3	6.68434	5.41858	7.14471	1.72077	1.26581	1.75479	3.45352	3.13848	6.18411	3.44954	6.84601	3.56415	2.90965	5.63802	2.71288	4.10438	5.40416	7.4424	3.44503	8.49694	7.04681	5.15736	8.40452	6.41709	2.95723	5.14611	4.03225	4.29513	0.80276	0.90946	3.0289	4.60475	1.41146	1.74751	6.65056	3.54994	2.14731	10.9336	6.13525	6.69653	7.19668	3.96292	6.06461	5.14925	4.47183	5.20788	3.15056
Control	females	4	6.26819	4.77665	5.59273	0.76799	1.82313	3.16524	3.78322	2.65333	6.17137	3.16835	7.12302	2.56791	5.25491	6.41624	1.75209	3.44095	4.58061	8.6407	2.79035	6.31197	1.59384	4.84078	6.5029	5.57072	2.73281	6.52771	4.49047	2.89256	1.03938	1.24354	5.89539	3.81532	1.63927	5.85707	5.08504	3.57857	3.0017	11.21	5.28655	7.39209	5.88261	3.85828	5.78468	5.5176	4.39303	5.59778	2.49952
Control	females	5	5.98574	4.94724	5.68516	2.19187	1.04211	2.22409	3.03701	2.80193	6.25551	3.29021	7.3251	1.60749	3.07774	6.18009	1.11313	8.58016	6.79415	8.61041	2.88033	6.95598	1.96478	4.34806	7.35128	5.60253	3.2328	5.4132	4.80057	3.69911	0.46413	1.71261	4.43541	4.67888	2.0243	5.02272	5.9964	5.02604	2.67805	10.9099	5.7161	7.23441	6.6284	3.61077	5.82464	4.77843	3.90689	5.30694	2.53978
Control	females	6	6.23353	5.23625	6.83245	2.75609	1.4658	2.67303	1.67765	3.35324	5.95106	2.65448	6.07421	1.19525	2.84228	5.96474	1.32063	3.43764	5.13056	8.91821	3.09238	8.17372	4.902	4.84362	7.48317	6.22818	2.81877	5.39142	4.06984	5.11435	0.82966	0.89603	5.49435	4.25809	1.87476	4.27838	6.42452	3.42347	2.42758	11.0105	5.5648	8.09307	5.62983	3.91191	5.89447	5.01007	4.41008	5.23352	1.78078
Control	females	7	6.24764	4.84881	7.05878	1.71499	1.59011	2.11635	0.69911	3.52595	5.69568	2.98269	6.47284	1.33238	3.20544	5.89291	1.05875	3.57537	5.96845	7.70733	3.252	8.74762	6.43822	4.72273	9.14477	6.33574	2.66741	5.39141	4.69184	4.63118	0.52869	1.20113	4.43999	4.85115	1.56418	1.73067	6.63366	3.12142	2.47666	10.2302	5.86892	8.3366	7.4761	3.83319	6.42805	4.85194	4.15184	5.06125	2.46617
Control	females	8	6.20722	3.07825	5.92797	0.52142	1.48017	3.60975	1.06772	1.98102	5.44691	2.63679	4.34124	4.06684	6.39438	6.11685	0.85047	3.59244	1.47276	8.37283	3.1797	1.09276	1.08003	4.35773	3.8468	5.72533	2.29207	7.17111	4.84963	3.28051	0.52347	0.2785	5.40406	0.87169	-0.10053	6.48496	5.09385	3.26853	3.7559	10.5187	6.1516	4.68496	5.57392	4.72157	6.16663	5.36353	4.53518	5.49207	2.03911
Control	females	9	5.897	5.09779	5.56269	1.40179	1.4073	2.47067	1.56391	3.29295	5.66797	2.57014	6.70672	1.36358	2.829	5.98348	0.78525	3.06392	5.59713	8.65532	3.29457	7.31418	2.97918	4.50165	7.13563	6.24673	2.85826	4.89699	4.40729	3.64685	0.21079	1.21367	3.26307	4.43143	1.12565	4.24553	5.86492	3.04681	2.7541	9.68077	5.64745	8.19983	6.20506	3.72299	5.89186	3.96326	4.27251	5.56468	2.45189
Control	females	10	5.88983	4.747	6.76293	2.51451	1.13349	1.99159	3.02167	3.04909	6.68347	2.61186	6.25931	1.32394	2.93518	6.08814	0.95151	5.00656	4.82859	7.748	2.68884	7.93808	4.48741	4.78263	7.47338	5.77154	2.67819	4.92006	3.51995	4.21899	0.76552	0.43803	4.1526	4.21497	1.71955	4.80367	7.0335	3.04108	2.49989	10.3871	5.22154	6.93846	5.77328	3.39753	5.3385	4.38486	4.36994	5.21474	2.6513
Control	females	11	6.24474	5.46866	6.59382	1.75841	0.93399	2.44299	1.844	3.39153	6.30238	3.08407	6.51678	1.68914	2.97859	5.89195	2.68262	4.4305	5.31468	8.13038	2.94041	8.33747	3.88476	4.81646	7.72444	5.69509	3.38958	5.5938	4.19722	3.63173	0.85112	0.72545	3.96361	4.43329	1.75489	4.15131	5.84558	2.98125	2.6857	12.1008	5.77032	6.77596	5.54116	3.9532	5.65039	4.79098	3.67002	5.45254	1.08466
Control	females	12	6.27176	5.98728	7.03256	2.2463	1.48948	2.02152	2.83962	3.09703	6.33413	2.92016	6.26462	1.50995	2.48097	5.75003	0.91165	3.48944	3.93363	8.86753	3.07149	8.18888	3.90711	4.66243	7.73574	6.23403	3.09629	5.03932	3.83575	4.28832	0.55297	0.54835	4.17828	4.49288	1.38275	3.86799	6.67531	2.93489	2.56514	10.6557	5.69916	7.68628	7.36866	3.75445	5.48585	4.31831	4.20115	4.60842	2.20323
Control	females	13	5.79181	5.17556	7.03644	2.27821	1.26772	2.81852	1.37498	3.21565	5.81637	2.85487	6.21196	2.24236	3.81973	5.81066	0.88422	4.03839	5.0983	8.80408	2.79156	8.15928	6.03605	4.49606	8.01951	5.88483	2.23483	5.27725	4.14752	3.75252	0.64793	0.74879	5.96237	4.53499	1.64735	2.45102	6.79971	4.26363	2.114	10.0657	6.53372	7.67259	5.62258	3.58826	5.89801	4.71539	3.97845	5.10758	2.12899
Control	females	14	6.6887	5.12348	7.50118	3.27009	1.34305	3.75608	1.78357	3.9641	5.55192	3.00571	6.30178	3.20278	4.70946	6.27284	1.56634	2.81772	6.17708	8.56628	3.98257	8.79894	6.49918	4.78412	8.1425	7.48404	2.78728	5.64935	4.53677	4.06084	0.4054	1.28353	3.88969	5.73589	1.32534	3.27183	7.0068	3.47588	2.76398	10.1384	7.04047	7.06489	5.92847	4.27914	6.50403	4.81618	4.46434	5.73765	3.00045
Control	females	15	6.10868	4.62375	5.28949	0.94463	1.05642	2.43341	3.31814	3.14852	5.78779	2.35193	6.10872	0.74418	2.69927	5.70254	0.6444	3.24322	4.8147	8.54283	2.89777	7.22935	5.90103	4.75144	6.32981	6.2217	2.84376	5.8375	3.69464	3.55736	0.34788	0.42025	3.3696	4.5172	1.35967	5.41202	5.43952	3.19275	2.68801	10.3442	6.20438	6.19337	5.29776	3.69693	5.78464	4.27023	4.33784	5.37849	3.03827
Control	females	16	5.99064	5.07133	6.91493	1.72629	0.84145	2.79871	0.99633	3.59439	6.27504	3.28098	6.70821	1.39704	2.83207	5.86519	1.13734	3.86464	5.31719	8.85428	3.00642	8.41417	5.60009	4.6258	8.1251	6.16403	3.07567	5.69514	4.46569	3.9099	0.87806	0.55631	5.33668	4.91975	1.94439	2.78531	7.17331	3.78201	3.41795	10.6346	6.1915	7.31743	5.61815	3.94921	5.90322	4.85509	4.37494	5.68719	2.04643
Control	females	17	6.08955	5.12032	6.74602	3.49284	0.85954	2.41902	3.35345	3.06329	6.31688	3.6014	6.37877	1.94268	3.97522	5.6658	3.52739	3.51283	5.30872	8.87591	2.64377	8.3384	4.65271	4.59618	7.97557	5.46611	2.70608	5.20483	3.8378	3.93437	1.28042	1.3241	6.38344	4.3198	2.19876	3.34989	6.36245	3.46267	2.39156	11.0455	5.24266	7.37399	6.01188	3.21099	5.96746	5.60955	3.95695	5.15196	2.65075
Control	females	18	6.03874	5.55729	7.29454	2.46903	1.27419	1.97262	2.53646	3.10703	7.07063	3.05846	5.87194	1.33722	2.0364	6.08844	1.39087	3.81274	4.68227	9.3577	2.98698	7.72224	4.0655	4.46595	7.38739	5.70352	3.58466	4.77382	3.6753	4.10619	1.03422	0.79434	5.03621	4.2565	2.17151	3.22325	6.81144	3.11487	2.36577	11.2017	5.98422	7.24934	6.12613	3.48822	5.61703	4.47633	3.98208	4.31262	1.87344
Control	females	19	6.29508	6.04897	7.59682	2.83126	1.45996	2.95402	2.56673	3.88603	6.56514	3.35769	6.85675	1.6454	3.56699	5.96607	1.4306	3.18676	6.54241	9.0433	3.03411	8.82962	6.40279	4.91104	8.81013	6.19382	3.6415	5.38913	4.82645	4.79376	0.90834	1.93654	4.36787	5.22871	2.18653	3.46152	7.01694	2.94227	2.97594	12.0538	5.79671	7.99188	6.28345	4.31011	6.52203	4.55872	4.40552	6.05263	1.87735
Control	females	20	6.25114	4.70938	5.57365	0.49031	0.66666	2.3842	2.65975	3.18201	5.90092	2.79167	6.57854	1.0084	3.09867	5.98181	1.18808	3.23523	5.32547	8.82959	2.92873	7.46411	2.96136	4.89502	6.6815	6.58017	2.80309	5.62468	4.34046	3.88888	0.89414	0.90879	3.14911	4.5105	1.81098	5.5642	5.59469	3.5726	2.69941	10.3291	6.61999	7.10653	6.66861	4.1402	5.95444	4.36183	4.35339	5.7103	4.58617
Rapamycin	females	1	5.36901	4.53175	5.42205	1.23801	0.8745	2.49828	1.2641	3.48864	5.77498	2.64495	5.87364	1.3972	2.35662	5.16366	0.46153	2.572	5.10707	7.53544	2.8023	7.15948	2.12328	4.77467	6.90146	6.36139	2.6485	5.64915	3.9589	3.41704	0.24758	1.09577	3.18104	4.20642	0.50523	3.85264	5.08354	2.70505	2.51392	9.77739	6.55577	7.65426	4.67421	3.45206	5.67379	3.74062	4.64512	5.53445	2.00226
Rapamycin	females	2	5.47069	5.12468	6.78276	2.65864	0.93383	2.00605	1.60734	3.24149	5.95599	2.72778	5.68914	1.46306	2.49234	5.56252	0.74307	2.82912	4.82453	7.92174	2.72765	8.16349	5.90412	4.3442	7.80149	5.76028	3.09304	5.50048	3.42215	3.86012	0.63708	0.46137	3.5007	4.64335	0.93867	1.87638	7.26554	3.02884	2.39294	9.48524	5.71886	7.91787	5.23532	3.59842	5.68756	4.00217	4.52604	4.38809	1.77553
Rapamycin	females	3	5.33782	4.95549	6.27444	1.96939	1.03382	1.63908	1.285	2.32741	7.01155	2.43896	6.23755	1.14599	2.60539	6.39754	0.65079	3.82075	4.85284	9.84963	2.56067	6.82093	2.29833	4.37848	6.56073	5.64035	3.0175	5.03094	3.29327	3.87058	0.46749	0.83756	4.47245	3.85559	1.36441	3.91427	5.89379	3.23682	1.85825	9.67111	5.65943	5.58442	6.98895	2.99665	5.4085	4.44744	4.30527	4.37821	2.76919
Rapamycin	females	4	5.46234	5.28691	6.83145	4.02335	1.34151	2.08714	1.13859	2.96422	6.70437	2.78623	5.71105	1.52937	2.11106	5.66739	0.75436	4.32066	4.45576	8.56823	2.3838	7.82229	6.34121	4.72868	7.38801	5.86423	3.32821	5.27725	3.32989	4.03405	0.61096	0.66203	4.03282	4.33701	1.22574	1.86112	7.20699	2.84975	2.288	9.8816	5.62364	7.85669	5.45915	3.27137	5.64787	4.01203	4.64369	4.1891	2.03844
Rapamycin	females	5	5.67428	5.2579	6.75528	2.35554	1.12946	2.21436	4.13118	3.62244	6.34791	2.86462	6.42142	2.11963	2.82103	5.56838	0.79543	3.16483	5.17797	7.96185	2.49089	8.84158	7.28472	4.33126	8.05908	5.52557	3.49042	5.7596	3.89195	3.55601	0.28004	0.61123	3.63457	4.98542	1.15756	2.34018	7.15607	2.74569	2.58693	10.2475	5.3223	7.55985	5.03705	3.88442	5.74484	3.98158	4.1982	5.19069	1.69449
Rapamycin	females	6	6.82181	4.61613	6.21452	1.35869	0.73021	3.49851	1.17371	3.30449	6.04133	2.4719	6.67169	2.31563	5.15346	6.29976	0.7418	3.18556	4.42582	8.17522	3.90533	7.44436	7.29143	5.4955	6.44039	6.57343	3.08643	6.79716	4.30601	3.71229	0.29318	0.18367	3.73479	5.0794	1.56317	4.28705	7.02129	4.61525	3.10932	9.4425	6.67831	7.83721	5.7848	4.74391	6.2415	4.53298	4.85544	6.03013	1.71294
Rapamycin	females	7	5.84724	5.59974	7.04784	2.855	1.56173	3.53778	2.71705	4.29345	6.46126	2.90062	7.10292	1.85638	3.75403	6.43541	0.79716	2.95706	6.06934	8.15292	2.94999	9.56363	10.4136	5.11579	8.98363	6.35162	3.11882	6.25266	4.87759	3.90098	0.62928	1.02744	3.24133	5.74887	1.18899	2.33481	7.51896	3.14973	3.47253	10.2837	6.52239	8.16089	5.43353	4.3041	6.49604	3.85514	4.73085	6.0895	1.47749
Rapamycin	females	8	5.92051	5.02063	5.74835	2.8437	1.48526	2.72118	2.07343	3.2074	6.27287	2.51602	6.40894	1.33111	3.52648	5.91869	1.24336	2.93037	5.1949	8.15407	2.93465	7.35209	4.17043	4.97682	7.06165	6.28187	3.47017	5.20041	4.17749	3.55202	0.92073	1.32213	3.85839	4.39147	1.57749	4.82757	6.33574	3.49263	2.26819	10.0156	6.19009	7.92595	5.16215	3.63368	5.83067	4.89846	5.10816	5.21694	2.56759
Rapamycin	females	9	5.92693	5.24609	6.90826	3.25012	0.97907	2.10871	1.49221	3.49594	6.35129	2.90807	6.08454	1.45181	2.41955	5.53699	1.00418	2.96538	4.98877	8.01398	2.86254	8.35566	6.95536	4.81822	8.00105	6.20303	3.27355	5.66413	3.8024	3.98937	0.45433	0.66783	3.5318	4.74031	1.55477	2.36776	7.46264	3.23305	2.35362	10.0134	5.64223	8.11168	5.65037	4.13652	5.73296	4.11534	4.79732	4.86923	2.03173
Rapamycin	females	10	5.92055	4.99104	6.76397	2.66989	1.08173	3.07385	1.02324	3.97881	6.14571	2.70566	6.59721	2.81927	4.14107	5.64894	0.84363	2.25852	5.5942	8.09061	2.6131	8.88768	6.65583	4.64864	8.71618	5.92503	2.45368	5.92966	4.37521	3.99827	0.54693	0.95418	3.80259	4.71523	1.23645	2.36981	6.73636	3.20129	2.88482	10.3902	5.85282	8.37022	5.38424	4.05263	6.05176	4.61406	4.50787	5.08779	3.16516
Rapamycin	females	11	5.77641	4.58161	5.33688	2.27961	0.85055	2.34663	1.1905	3.42786	5.53132	2.40821	5.68616	1.05548	2.51783	5.48624	0.76142	2.6454	5.0098	8.13002	2.73166	7.41499	4.24177	4.82113	6.76838	6.25061	2.82739	5.9987	3.88942	3.18145	0.12255	0.45321	2.83819	4.63572	0.50769	3.94998	6.24733	3.42621	2.68222	9.03213	5.81473	8.24304	5.19949	3.78234	5.6743	3.56272	4.6367	5.38431	1.81458
Rapamycin	females	12	5.93261	5.14819	5.98776	1.55062	0.98455	2.40293	1.05041	2.95368	6.50446	2.53779	5.84263	1.1177	2.47119	5.58008	2.09766	3.52257	4.84638	8.08369	2.64265	7.27309	3.71902	4.67141	6.77254	6.33458	3.16717	5.85635	3.67174	3.20016	0.19668	0.6598	3.61502	4.29462	0.99952	4.05042	6.53145	3.12743	2.24972	10.1757	6.0252	6.18182	5.10972	3.85861	5.96503	4.1685	4.71423	4.63413	1.75515
Rapamycin	females	13	6.50635	2.6637	5.44706	0.34945	0.99919	3.05137	1.47965	1.60594	5.73786	1.63105	2.35045	0.99629	5.15423	6.01643	0.64609	1.61404	0.82756	7.75999	2.25848	-0.09097	-0.32118	4.62804	2.14484	5.87485	1.95119	7.51493	4.43349	2.92704	0.07027	-0.24199	4.36152	0.77977	-1.11214	7.0759	4.59239	3.46973	3.6648	10.1433	6.35309	2.80806	5.45562	3.73546	5.66035	4.37907	4.63149	4.45948	1.75115
Rapamycin	females	14	5.5758	4.66149	7.27056	2.05849	1.06916	1.9667	1.06473	2.47911	6.12807	2.90485	5.82835	1.48467	2.62972	5.75962	1.19283	5.24485	4.91408	9.60346	2.50177	7.57606	5.73809	4.27258	7.76404	4.96377	2.45394	4.24074	3.84477	3.32674	0.55635	1.08754	6.71691	4.0849	1.25616	3.46325	6.89747	3.54341	2.50445	10.2176	4.79818	5.02685	5.78305	2.99081	5.80607	5.19468	3.46276	4.84966	1.50888
Rapamycin	females	15	5.82876	5.15712	6.22594	1.48595	1.33784	2.18398	2.4865	3.36378	6.15866	2.42062	6.64098	1.24032	3.14265	5.40252	0.84566	2.58692	5.79739	7.7311	2.76236	7.8075	4.12457	5.03411	8.28462	5.91428	3.12212	5.67112	4.48895	3.48592	0.21783	1.01698	3.7906	4.99452	1.18322	4.33868	6.73714	3.18953	2.2688	9.5611	5.40216	7.50157	5.19991	3.79436	6.45871	4.05181	4.76908	4.85892	3.22913
Rapamycin	females	16	6.29845	5.23595	7.0209	3.08725	1.44123	3.30135	0.75318	3.93043	6.50435	2.89741	6.84325	2.71247	4.50445	6.20621	1.42591	4.08951	6.24171	8.5216	2.56081	8.7656	6.87851	4.85268	8.76799	5.87716	2.85412	6.13065	4.63272	4.10395	0.83095	1.4556	4.77719	5.26105	1.39278	3.46944	7.37098	2.78081	3.07634	10.3384	6.06646	8.2614	5.98679	4.04952	6.42594	4.37917	4.7893	5.5844	3.1879
Rapamycin	females	17	5.95711	5.41486	5.76366	2.08307	1.86348	2.69288	1.24518	3.16826	6.8892	2.36783	6.23743	1.02559	2.89503	5.84069	1.5798	3.59412	5.07602	8.33394	2.85198	7.25585	2.70976	4.98215	6.80468	6.17366	3.96306	5.89029	4.09538	3.10194	0.72503	0.30128	3.82251	4.58713	1.1226	5.51743	5.95598	2.94737	2.47866	10.4328	6.53169	6.59124	5.34824	3.79711	5.99115	4.13579	4.95837	5.16513	2.42581
Rapamycin	females	18	6.11777	4.9345	5.48612	1.4354	1.55455	3.07261	2.90884	3.32147	6.63033	2.14081	6.03465	0.92531	2.99693	5.9206	0.72816	3.38903	4.98896	8.31312	2.90655	6.81681	1.75052	5.09161	6.2422	6.42593	3.20888	5.72881	3.88745	3.04825	0.43037	0.65131	3.69328	4.83916	1.23867	5.85849	5.69708	3.17537	3.0538	10.2754	6.50305	7.17519	5.34836	3.8481	5.87735	4.06713	4.84882	5.67632	1.41662
Rapamycin	females	19	6.31089	4.41751	5.635	0.43116	1.79796	2.22911	1.51058	2.04323	6.14105	2.07291	5.16482	1.06417	2.59857	5.82938	0.46317	3.07801	2.99937	8.4571	2.86355	2.26128	-0.06237	5.00602	4.82549	6.04005	3.23428	6.22923	3.80199	2.84421	0.05931	0.37154	3.38933	1.9809	0.31186	7.38205	4.55057	3.19713	2.5188	9.52249	5.89203	5.70025	5.22871	3.68458	5.72834	4.31851	4.7744	4.93119	1.92061
Rapamycin	females	20	6.22483	4.69844	6.80753	2.9674	0.99115	2.91115	2.36952	3.45478	5.62743	2.53255	6.01374	2.19838	3.82005	5.70394	0.57735	1.95731	5.00728	8.04026	2.58052	7.91734	7.2352	4.8372	7.81091	5.8368	2.44444	5.90258	3.96093	3.91834	0.39392	0.34053	3.39873	4.84066	1.08894	3.30573	7.06245	3.41333	2.61145	9.78771	5.72658	7.39608	5.48425	3.88438	5.89009	4.16278	4.5184	4.90084	1.75345
Rapamycin/Trametinib	females	1	5.7439	4.9402	6.88019	3.04991	1.11262	1.81781	1.15876	3.17331	5.90999	2.61176	5.64727	1.10309	2.04718	5.07557	0.49521	2.79692	4.77129	7.8662	2.7977	8.20502	6.39212	4.88623	8.04064	6.28271	2.74498	5.2932	3.8619	3.61551	0.10073	0.90804	2.8335	4.32148	0.52305	2.35558	7.31131	2.75827	2.17178	9.93809	5.92115	8.2278	5.29419	3.69985	5.52248	3.63849	4.20992	4.49824	1.38465
Rapamycin/Trametinib	females	2	5.92288	5.48122	6.78405	2.80254	1.0266	2.57016	0.50664	3.26741	6.50361	2.60221	6.21601	1.30174	2.67841	5.78706	0.64561	2.73485	5.25946	8.19078	2.54998	8.01712	5.29628	4.98197	7.7649	6.49252	3.32334	5.8021	3.86639	3.82291	0.44078	0.67196	4.0056	4.25252	1.35178	3.32397	7.52305	2.86618	2.70661	10.2094	5.97348	7.20748	5.38252	3.90023	5.99038	4.04284	4.90352	4.70388	2.30383
Rapamycin/Trametinib	females	3	6.28044	5.71148	7.31348	3.10048	1.23754	3.02049	2.20975	3.99368	6.37983	3.05694	6.74638	1.36749	3.2514	5.72715	1.124	2.55775	6.03788	8.28396	3.01808	8.7974	5.88288	5.27563	8.85572	6.60973	3.47427	5.6302	4.50905	4.28357	0.52564	1.67776	3.33593	5.09572	1.01694	1.86871	7.32786	3.76677	2.69409	10.0913	6.54745	8.3458	5.69717	4.11648	6.17095	4.07457	4.53994	5.92818	3.4907
Rapamycin/Trametinib	females	4	6.6061	5.21364	5.83388	3.19318	0.76436	2.69678	3.22538	3.64716	6.38945	2.25402	6.54479	1.06402	2.78256	5.47137	0.90608	3.6032	5.35405	8.48714	3.24558	8.23362	4.52979	5.01796	7.26711	6.23695	3.04093	6.22958	4.06054	3.38513	0.68562	0.93324	3.30442	4.7888	1.10035	4.17189	7.15716	3.33613	2.85041	10.6499	5.89351	7.91728	5.60571	4.11451	5.70757	4.06006	4.51214	5.13472	1.99124
Rapamycin/Trametinib	females	5	6.02193	5.41361	7.11021	3.45364	0.63124	2.1002	2.83057	3.33381	6.49707	2.81461	6.21882	1.64247	2.39777	5.25141	0.81466	2.46386	4.99332	7.92153	3.08286	8.30382	7.65177	5.00049	8.19788	6.4457	3.17676	5.54812	3.80688	3.86712	0.63651	0.35227	3.57433	4.91825	1.11488	2.01381	7.76694	3.19562	2.28474	9.98572	6.23998	7.74611	5.59023	3.92584	5.90044	3.97145	4.63931	5.03612	2.54226
Rapamycin/Trametinib	females	6	6.13955	5.22819	7.2143	3.82471	0.80723	2.27647	2.1238	3.30224	6.01188	2.936	5.94128	1.24706	2.792	5.81345	0.50361	3.24911	5.13246	7.79546	3.05445	8.4259	7.71742	5.03117	8.09159	6.36177	3.46822	5.951	3.9725	3.95336	0.5266	0.66998	3.04565	4.96809	0.87878	2.21124	7.59549	3.01337	2.7441	9.45932	5.86263	7.56377	5.43493	4.02114	5.72196	3.73855	4.35345	5.24814	1.49861
Rapamycin/Trametinib	females	7	6.14909	4.84707	5.65012	1.59585	1.83721	2.08444	1.07076	2.51223	6.31731	2.21417	5.42892	1.76742	2.21821	5.51171	0.52868	2.47455	4.51372	7.82699	3.07329	5.62585	1.71672	5.02043	5.96377	6.41014	3.105	5.93099	3.45715	2.99202	0.08759	0.65529	3.4769	4.02886	0.98967	4.83311	6.30659	3.53127	2.15459	9.44463	5.64161	7.01738	5.62148	3.86357	5.71728	3.89713	4.57108	4.52746	1.88936
Rapamycin/Trametinib	females	8	6.02758	5.21484	7.37359	3.21723	1.15202	2.92803	1.48361	4.36207	6.15374	3.12624	6.81531	1.52911	3.31618	5.65094	0.50967	3.19608	5.8679	7.91246	3.11507	9.2723	7.59101	5.22405	8.75428	6.53343	3.11198	6.17804	4.59996	3.87804	0.71753	0.74768	3.43323	5.51919	0.90799	2.25013	7.81062	3.10862	3.0935	9.75723	6.30785	8.33158	5.59	4.37325	6.31291	3.89883	4.65641	5.81188	2.35584
Rapamycin/Trametinib	females	9	6.11458	5.90405	7.21088	3.36519	1.17779	2.3564	1.18076	2.90244	6.7664	2.81011	6.24601	1.41484	2.30754	5.38562	0.38638	3.07549	4.88056	7.5904	2.91247	8.02567	7.6377	4.86033	8.23263	6.66094	3.74131	5.70127	3.59446	4.06409	0.56787	0.83041	4.24868	4.69878	1.55263	1.9613	7.84207	3.18572	2.12346	10.1903	6.61037	7.10444	6.80786	3.99204	6.07957	4.84043	4.92678	4.53895	2.04948
Rapamycin/Trametinib	females	10	6.3617	4.98498	6.22808	2.2401	0.93023	3.38795	1.73344	2.91943	6.18023	2.39136	6.48213	2.26134	4.58253	5.84805	1.80732	2.3369	4.53102	8.42506	3.05681	7.25561	4.29777	4.96545	6.66655	6.3823	2.32474	6.62451	4.26165	3.40073	0.60779	1.66279	4.437	4.56597	1.31544	3.49016	6.04391	3.73124	2.53627	10.0798	6.22969	7.87741	5.68909	4.30869	5.9304	4.75998	5.28792	5.41401	1.96664
Rapamycin/Trametinib	females	11	6.00105	4.76605	6.78583	2.41029	0.86269	3.05656	2.18201	3.15786	5.55398	2.49672	6.35706	2.52424	4.4007	5.88524	0.42411	2.2129	5.27383	7.82196	2.80771	7.91329	6.50579	4.92818	8.40104	5.88326	2.53676	6.14014	4.32914	3.63675	0.41201	1.28095	3.77782	4.73277	1.14487	3.73607	6.90286	3.0863	3.07011	9.47262	5.35592	7.38813	5.44853	4.0258	6.05617	4.14042	4.41808	5.17643	1.93194
Rapamycin/Trametinib	females	12	6.18956	5.25615	6.89487	2.8888	1.29179	2.20772	1.36434	3.03861	6.52679	2.66453	6.34915	1.21573	2.90226	6.10126	1.44449	2.66118	5.22122	8.12394	3.05755	7.79635	5.38913	5.40262	7.9839	6.21753	3.49776	5.92631	3.8172	4.19687	0.63271	0.61373	4.24071	4.50835	1.24508	3.43436	7.4555	3.40697	2.63784	10.0291	6.02803	7.54967	5.78202	3.87535	5.89059	4.45609	4.53838	5.15759	2.26157
Rapamycin/Trametinib	females	13	6.18964	5.2525	6.05633	3.06102	0.79908	1.7633	1.87214	2.86576	6.45149	2.48119	6.06067	1.41574	2.51724	5.32414	1.15457	2.64918	4.71725	8.38955	3.07484	6.79172	3.27904	5.10488	6.83494	6.32494	3.54113	6.03382	3.7302	3.54657	0.5343	1.01675	4.09274	4.36971	1.63518	4.57343	6.66101	3.23123	2.18037	9.44595	5.72327	6.3145	5.56649	3.81615	5.88473	4.18983	4.7513	4.54065	2.71797
Rapamycin/Trametinib	females	14	5.95127	5.3535	6.5634	2.87416	1.0892	1.86016	1.66312	2.85931	6.27275	2.58857	5.63649	1.2601	2.81682	5.16142	0.54026	2.52051	4.38788	8.40176	2.80127	7.55785	3.96224	4.88931	7.1792	6.11852	3.62289	5.36088	3.48633	3.80845	0.68799	0.65489	3.93582	4.27013	1.14801	3.88637	6.59851	2.92284	2.3043	10.2411	5.21446	6.45159	5.62339	3.5368	5.53199	4.16613	4.72024	4.37177	2.02679
Rapamycin/Trametinib	females	15	6.05058	5.00448	6.96737	3.0341	1.20465	2.25285	1.93292	3.5695	5.93419	2.69219	6.35539	1.15659	2.98804	5.72943	1.4605	2.76249	5.40633	7.73582	2.81651	8.31738	4.84171	5.08087	8.05219	6.19098	3.16131	5.30098	4.05745	3.81993	0.58017	0.8704	3.47859	4.60325	0.93176	3.09784	6.92085	3.19244	2.94048	9.72555	5.45062	7.82476	5.57988	3.85595	5.94802	4.02102	4.29119	6.02987	3.44014
Rapamycin/Trametinib	females	16	6.08912	5.89487	7.02754	4.01686	1.21994	2.42655	1.34592	3.38756	6.67234	2.63494	6.43005	1.18097	2.19409	5.38548	0.59568	3.39923	4.94371	8.33096	2.91582	8.56087	4.52565	5.01435	7.89313	6.34508	4.30864	5.72398	4.11686	4.0669	0.75473	1.84675	4.22687	4.75139	1.16532	3.53051	6.80741	2.71004	2.63605	10.1305	6.08746	8.08585	5.64964	4.00019	5.82345	4.49425	5.01703	5.12503	2.75086
Rapamycin/Trametinib	females	17	5.79937	4.38598	5.79275	0.94739	1.06029	3.49943	1.43207	2.69865	5.58736	2.60813	6.299	2.29933	5.08805	6.03026	0.61408	2.33035	5.13525	8.09416	2.84396	6.99756	2.69559	4.85022	6.47601	6.50522	2.52517	6.55597	4.50353	3.01188	0.37417	1.24958	3.86049	4.65761	0.44206	5.45185	5.44039	3.43414	2.87307	10.1915	7.00031	7.12923	5.77985	4.02578	6.35028	4.56474	4.30222	5.61908	1.99518
Rapamycin/Trametinib	females	18	6.20953	5.59124	7.02284	2.74121	0.92426	3.29263	1.45659	3.72838	7.27426	2.80208	6.84798	2.5488	4.84344	6.5348	1.03522	3.12851	6.15641	7.9948	2.98809	8.67119	7.78689	4.93024	8.70278	5.90168	2.69166	6.20824	4.57296	4.0986	0.63118	1.21907	4.39367	5.1367	1.35769	3.34739	7.21364	3.11102	3.51878	13.0805	5.45616	7.48241	6.2396	4.23154	6.03805	4.66795	4.36592	6.08737	2.64751
Rapamycin/Trametinib	females	19	6.13097	5.15858	6.75851	2.52641	1.03091	2.28208	1.29856	3.22603	5.97834	2.41257	6.29122	1.04229	2.95973	5.7486	0.56269	2.60793	6.011	8.40396	2.92449	8.09913	3.89762	4.84709	8.35363	6.38318	3.19902	5.34764	4.37067	3.84541	0.47465	1.35795	3.97918	4.7552	1.20396	3.58258	7.2501	3.27358	2.69851	9.48257	6.51468	6.8618	5.65588	3.63951	6.33314	4.08351	4.56833	5.35214	1.38537
Trametinib	females	1	6.28266	5.15518	7.33992	0.77786	0.98242	1.72408	1.76881	2.68837	6.77723	2.73683	6.08008	1.42866	2.73941	6.01404	1.15391	5.11583	4.68111	8.90546	2.87614	7.32998	3.49494	4.83842	6.59081	6.13285	3.08558	5.61701	3.79755	3.57251	0.50924	1.04093	4.85589	4.27014	1.9914	5.62145	6.80811	2.92999	2.12685	11.3008	5.71892	5.70259	5.49979	3.85645	5.46142	4.4563	4.0787	4.73005	1.98955
Trametinib	females	2	5.84959	4.46612	7.31931	0.15269	0.71542	2.77178	2.13493	3.80346	5.71072	2.98711	6.53603	1.98832	3.17841	5.6405	0.83337	3.86602	5.8073	8.378	2.93851	9.28828	7.35495	4.87311	8.68037	6.55164	2.91032	5.5736	4.55742	3.96874	0.70689	1.11283	3.38318	5.13453	1.22742	2.72545	7.16553	3.3942	2.79412	11.0219	6.77279	8.221	5.76681	3.95543	6.21441	4.1403	4.29009	6.11959	1.68723
Trametinib	females	3	6.29922	4.22172	5.93461	0.57097	1.302	3.1412	3.54376	2.91469	5.5457	2.60007	6.40345	2.34868	5.06224	5.67146	1.22388	3.37839	4.65383	8.05569	3.56776	7.5985	7.61395	5.19897	6.54018	6.53546	2.35878	6.10585	4.22614	3.45306	0.3425	1.16921	3.97689	4.54606	1.19529	4.59756	6.36809	3.38571	2.57168	9.79054	6.24417	7.64969	5.44227	4.53008	6.05855	4.99664	4.21389	6.13421	2.81902
Trametinib	females	4	6.04744	5.44394	6.33052	2.26458	1.19321	2.00797	9.71128	3.39105	7.25891	3.15138	6.61537	4.67888	3.11716	5.09935	2.29764	4.04324	5.2147	9.00296	2.86116	9.07913	5.09298	4.57304	7.93471	5.77967	3.08122	5.2893	4.04038	3.9662	0.70586	1.12097	3.70624	4.57544	2.45048	3.49511	6.2344	2.76097	2.61566	12.5599	6.08118	7.09153	5.72517	4.13205	5.50553	4.84752	3.94701	4.90874	1.87169
Trametinib	females	5	6.11244	4.99711	6.83963	2.25627	0.90446	2.49091	2.67414	3.3135	6.23096	2.69463	6.57966	1.22698	3.0476	6.13476	0.90121	3.54379	5.36689	8.39323	2.95959	8.58481	4.05132	4.63865	7.8919	6.53289	3.08564	5.51744	3.82258	5.95068	0.501	0.69691	4.04652	4.51698	1.70087	3.55689	6.9361	2.97076	2.56547	10.7433	6.35721	7.90602	6.54593	3.96637	5.83462	4.99518	4.33153	5.48154	2.28805
Trametinib	females	6	6.14715	3.75899	5.55279	0.9373	1.14359	3.06997	2.22877	4.21539	5.51925	2.35594	6.56198	1.82249	4.55059	5.90135	0.88926	2.73929	5.34289	8.06023	2.79227	6.09549	2.8296	4.35732	6.66444	6.25824	2.18926	6.21557	4.60518	3.22383	0.29333	0.53369	3.71728	4.33165	1.17357	5.17508	5.79379	3.22669	2.9151	9.98295	5.97461	7.18976	5.369	4.26871	6.31302	4.78508	4.23549	5.31325	2.03055
Trametinib	females	7	6.10937	4.79116	5.74168	1.61812	0.67784	1.58291	2.60452	2.6332	5.79402	2.73722	5.72061	1.26719	1.93173	5.55387	2.86995	3.16703	4.75544	8.13381	3.12581	7.19144	2.1953	4.67726	6.88526	6.26531	2.8261	5.60717	3.40667	3.1689	0.52593	0.70001	2.86038	4.17477	1.35125	3.87656	6.54963	2.86605	2.00451	10.3571	5.90278	5.22694	5.48833	3.89596	5.28304	4.391	4.028	4.3277	1.09923
Trametinib	females	8	6.2869	4.76297	7.31843	2.50829	1.35327	2.40089	2.33491	3.51505	6.00566	2.87597	6.31612	1.34223	2.57013	5.50048	1.0318	2.59566	5.11494	8.49507	3.19769	8.71984	6.81221	4.78669	8.19168	6.36357	2.77825	5.44035	3.8941	4.02101	0.59388	0.76943	3.58597	4.6831	1.34559	1.94291	7.49962	3.15984	2.46151	11.0975	6.23429	6.96966	6.03621	4.02213	5.93194	4.66097	4.28752	5.2001	2.40779
Trametinib	females	9	6.63912	5.22965	6.58328	1.239	0.90136	2.6302	1.84458	3.21447	7.59132	4.82856	7.04362	1.23537	4.13869	5.86353	6.51363	7.84222	6.47148	7.76257	2.90914	8.80161	3.32897	4.96624	8.70267	5.24854	5.01099	5.18398	4.05788	4.21845	1.37215	1.87668	4.58391	4.37064	2.51248	2.16337	5.65309	3.66441	4.60014	13.5432	5.72248	6.66657	6.46256	4.86129	5.59362	5.68137	3.64561	6.5812	1.03302
Trametinib	females	10	6.12966	5.01117	6.17144	1.3404	1.28065	2.80736	2.45359	3.32384	6.44563	2.441	7.0159	1.41602	3.52888	6.57559	1.6853	3.76276	5.71781	9.14684	3.41654	8.02783	2.9749	4.5558	7.46676	6.38374	3.79288	5.98954	4.32634	3.33441	0.81046	0.67631	5.0359	4.58418	2.05992	4.20838	6.06025	3.30243	2.94855	11.2311	6.04084	6.60358	5.76545	4.05598	5.92764	5.02601	4.46031	6.08529	2.4158
Trametinib	females	11	6.04442	4.35988	5.34079	1.01725	1.10388	2.05578	2.04862	3.36738	5.55701	2.37699	5.8839	1.49148	2.95129	4.84791	1.30308	5.02364	4.91105	8.1131	3.07386	7.56121	2.17915	4.29099	6.69028	5.82898	2.2177	5.56569	4.01422	3.04304	0.45084	0.8606	3.1581	4.40883	1.22652	4.83125	5.55447	2.90359	2.27939	10.0899	5.43199	7.8863	5.17077	3.84714	5.58007	4.5675	3.75976	4.92888	1.58541
Trametinib	females	12	5.95834	5.13251	5.96116	1.79691	0.89953	2.40393	1.26637	3.07112	7.02949	3.69471	6.57445	1.46668	3.02626	5.69014	2.22286	6.03525	6.39827	7.72802	3.22341	8.24779	1.85907	4.7304	8.56001	5.42611	4.61317	5.48997	4.35815	3.79664	0.90693	1.2473	3.90337	4.38474	2.11187	3.66771	4.69506	3.14819	4.06409	12.4715	5.16419	6.45866	5.42164	4.19766	5.38014	4.53129	3.62185	6.55296	0.8342
Trametinib	females	13	6.40264	5.82459	5.63622	0.96374	1.41441	2.11183	2.42025	3.26229	6.19841	2.1156	6.45736	1.62383	2.73744	5.89499	0.47732	4.38591	4.78086	7.8546	3.46363	7.3703	1.74578	5.04133	6.30753	5.70653	2.65041	5.53531	3.7885	7.50535	0.52724	0.50519	3.26477	4.3703	1.28395	5.5637	5.44039	3.3141	2.64946	10.321	6.24732	5.51853	5.64386	4.0008	5.46381	3.98041	3.6355	5.52661	1.43925
Trametinib	females	14	6.11582	5.07874	7.58835	2.70891	1.12732	4.39693	3.49166	4.57986	5.74307	3.06737	7.04157	3.01988	6.01909	6.68209	1.52708	3.47926	6.43904	8.27108	3.11263	9.35994	6.28209	4.63254	8.1175	7.42701	3.14754	6.4669	5.11481	4.45794	0.58757	0.7419	4.55941	6.16825	1.23776	3.12955	7.04338	3.15703	3.22989	11.0441	7.48814	7.84347	6.12848	4.49065	6.89891	5.55835	4.69526	6.48641	2.07902
Trametinib	females	15	5.13818	4.88694	6.87997	2.64605	0.94819	1.97242	1.91197	2.47273	6.63185	2.90334	5.82141	1.1885	2.43794	5.89762	0.87893	5.18472	4.63251	9.83997	2.28552	7.46159	3.69246	4.19823	7.32398	5.0532	2.88342	5.36036	3.6579	3.35223	0.72115	0.6832	7.49237	3.75321	1.13834	2.5111	7.10125	3.19668	2.35393	10.0869	5.15465	5.92756	5.57008	3.11882	5.48645	5.67314	3.54873	4.64597	1.74037
Trametinib	females	16	6.48939	5.5092	6.58792	1.16764	1.74666	1.56541	3.79547	2.75667	7.32746	2.66568	6.16282	8.86813	3.1847	5.03899	0.97198	5.10221	4.14707	7.13118	3.23957	8.01647	9.46515	4.29856	6.90388	5.53448	2.5215	5.20739	3.25308	3.74421	0.28421	0.18167	3.85685	4.13942	1.31227	3.05877	6.28532	3.21882	1.96268	10.7376	5.73617	5.53114	6.27417	3.85621	4.94862	4.2063	3.92807	4.02225	1.81564
Trametinib	females	17	6.03924	4.1873	4.99026	0.93656	0.93609	3.52545	0.93555	2.77175	5.54653	2.28308	6.4387	1.86053	4.97577	5.25267	1.04896	2.66125	5.08826	8.25827	2.69793	6.86438	1.23934	4.12271	6.41215	5.74276	2.19931	6.28578	4.62312	2.94021	0.21192	0.72224	4.31609	4.25931	1.25611	5.34501	5.19771	2.79593	2.29024	10.3469	5.87893	7.01453	5.45114	3.95114	6.16458	5.10137	4.06847	4.8931	2.19647
Trametinib	females	18	5.92124	4.44361	6.62085	0.96934	0.53692	2.89234	1.30453	3.17811	5.41136	2.53462	6.00633	1.7093	3.84189	5.23004	1.40593	2.32944	5.05707	8.28804	3.15227	7.83357	5.50875	4.77913	7.63833	6.48571	2.29483	5.80618	4.12309	3.46573	0.02722	1.08107	3.36154	4.65155	0.9579	4.3276	6.87928	3.3709	2.20422	9.87659	6.65768	6.71523	5.23896	3.8952	6.02523	4.41623	4.11993	4.58268	2.75674
Trametinib	females	19	5.9215	4.05699	5.15156	0.42204	0.75249	3.74301	1.48606	3.40735	5.19935	2.18786	6.4135	2.49081	5.15265	5.66707	1.01636	3.42905	4.99809	7.87338	2.86077	5.80936	0.43084	4.57393	6.08761	5.96865	2.12015	6.29346	4.56015	3.33897	0.15696	0.5861	3.64962	4.28323	0.75666	5.99141	5.19336	3.90581	3.17796	10.4237	6.00322	8.18989	6.36414	4.28743	5.83237	4.75763	3.8912	6.13121	2.03773
Trametinib	females	20	6.24714	4.7835	6.86146	1.42061	1.16857	1.99277	2.09704	3.53547	5.98113	2.50951	6.29943	1.14222	2.39031	5.3888	0.96759	3.18509	5.29775	7.57571	4.08022	8.43887	4.83313	4.49864	7.98659	6.12721	2.94407	5.68555	4.01069	4.12073	0.1518	0.87711	3.17694	4.28403	1.19757	3.22219	6.51029	2.66947	2.50587	10.2965	6.19458	7.1966	5.2023	3.96319	5.54606	4.08696	4.02358	5.21258	2.36992
Control	males	1	7.05057	6.07062	6.67325	2.86367	1.90598	2.89841	4.35364	2.71429	8.66599	3.36179	7.11402	3.79598	6.77421	6.27883	1.26771	9.41812	4.85643	8.39222	2.68999	7.1279	3.0021	4.254	5.93095	4.63773	7.60999	7.0367	3.85574	3.22553	1.0031	0.98293	7.38321	4.00991	1.84164	6.48301	5.69901	3.34038	2.64338	10.37	7.02277	4.18045	6.43964	4.32339	6.40296	4.97285	4.50516	8.09681	1.2902
Control	males	2	6.3587	2.83576	5.82372	0.36967	2.48518	2.31415	2.57714	1.37925	5.96856	2.33763	3.16868	1.58896	5.77596	7.23306	0.7484	5.68188	1.12266	9.52974	2.4917	1.02084	0.90856	4.21796	2.0716	4.65474	3.74606	7.43324	3.85275	2.04433	0.41552	0.23818	5.72489	0.35568	-0.4615	7.12886	5.18702	3.67711	2.77181	8.72833	6.43444	2.0385	5.6884	3.48882	5.50416	3.98153	4.44928	4.35717	2.44185
Control	males	3	5.8367	2.40975	6.00824	0.08957	1.00484	1.47237	0.88449	1.01918	5.67389	1.51928	3.21239	2.04165	1.54941	5.16067	0.43063	4.59845	0.50253	9.24631	1.59578	0.58895	0.30896	4.7526	0.2057	5.32577	2.61669	7.50393	3.43354	2.62254	-0.23854	0.09993	5.64707	-0.45266	-1.30377	7.9211	4.97846	2.48563	2.26998	9.45253	4.79113	0.57797	4.65593	3.23984	5.2282	4.26512	4.52319	0.93085	3.10431
Control	males	4	6.66612	4.62196	6.11577	0.89096	1.73803	2.88686	6.78597	2.38307	7.008	2.73497	5.7537	2.16361	5.56666	6.0848	1.63763	5.90729	4.61709	9.23799	3.03668	4.19152	1.56264	4.37281	6.35639	4.98694	2.90209	6.17699	4.64416	3.15835	0.79515	0.45375	7.19253	2.89765	1.45663	7.8142	5.01584	4.26101	3.22561	10.1372	6.03743	4.4528	5.76354	3.55909	6.24955	4.88064	3.92822	6.49192	2.8223
Control	males	5	5.33414	5.90941	8.37637	4.32114	1.58594	2.08018	1.80475	2.05292	7.78413	4.12874	6.87725	2.43423	4.77217	5.77287	1.4762	8.32115	4.18998	8.75741	1.71648	7.84207	4.04178	3.92312	6.65593	3.80893	2.98898	4.58356	2.62975	3.33797	0.88892	1.10274	7.97425	2.84393	1.55376	3.12462	5.73692	3.57042	2.12129	11.5467	5.02964	2.77334	5.81859	2.63183	5.98994	5.4782	3.94283	5.13672	2.11991
Control	males	6	6.48388	1.97734	4.6078	-1.13148	0.03956	0.18952	3.09377	0.62479	4.36158	1.13267	3.66115	1.25901	1.25396	4.11226	1.92818	1.79785	0.15111	8.13067	1.08947	-0.33537	0.70953	4.67775	-0.44071	5.20025	1.45486	6.12135	3.61609	2.64144	-0.10193	-0.15797	3.88584	-0.89085	-1.70743	8.60659	5.02647	2.2145	1.60819	8.88634	4.80506	0.40327	4.60113	3.4157	3.67072	3.87535	4.74792	1.12486	3.23226
Control	males	7	6.06071	3.56592	5.38012	0.19147	0.97518	2.16502	1.9964	1.94216	5.79809	2.39488	4.93068	1.57963	3.08135	5.17275	1.01951	2.99971	2.51991	8.85778	2.62954	2.79231	0.82026	4.44714	5.0774	5.14529	1.83524	5.65053	3.68556	2.34581	0.16169	0.16175	6.32016	1.93165	0.54592	6.84136	4.98812	2.89889	2.58452	9.85463	5.60016	4.83142	5.55779	3.55022	5.25801	4.65772	4.04987	5.02924	3.39486
Control	males	8	6.30282	4.75462	6.86027	0.67978	1.18042	2.61076	3.78286	2.72452	6.52179	2.57082	6.65407	1.36208	3.1617	6.29725	2.65544	4.13129	4.993	9.79326	2.52646	7.48284	2.95785	4.5843	6.56853	5.43935	2.14647	5.56567	4.05261	2.76694	0.71169	0.88787	5.77444	4.27107	1.44725	6.18988	7.2529	2.87732	2.89832	11.0453	5.70639	5.60208	5.54786	3.18862	5.81988	4.46116	4.46346	5.30489	2.23418
Control	males	9	6.09673	3.10916	5.3982	-0.19605	0.79022	1.50928	1.48947	0.96935	5.77842	1.55011	2.78804	0.52553	1.75163	4.84221	0.57672	3.08519	0.27238	9.39405	1.86733	0.37353	0.54389	4.80445	-0.11398	5.33524	2.76246	7.14603	4.24426	2.75754	0.29905	-0.12233	5.27334	-0.76409	-1.67309	8.21958	5.77406	2.62911	2.64315	9.04152	4.66834	1.46629	4.77294	3.25241	4.85099	4.14158	4.71975	0.8225	2.38919
Control	males	10	5.54799	4.89956	5.55944	0.92427	0.96458	2.47032	4.07643	2.33377	7.40553	2.76148	6.09685	1.47066	3.01478	6.18756	1.22948	7.50555	3.52546	8.73432	2.47913	4.65179	1.1259	4.55202	5.66108	4.85267	2.80165	5.48561	3.85822	2.37321	1.0485	1.83324	7.56822	3.41189	1.22388	7.58646	6.19045	6.54327	2.70045	10.6992	5.73665	5.70978	5.32271	3.38952	5.53722	5.12098	4.07268	5.78861	1.66031
Control	males	11	5.40919	5.41336	6.68038	1.00652	0.97902	1.44399	6.77165	2.61027	7.38537	2.56232	6.46526	2.06302	3.1369	6.42897	1.10206	3.9908	4.64717	8.05659	2.21011	8.05473	3.32849	4.15988	6.96019	4.49767	3.42569	4.67763	3.03984	4.07539	0.99835	1.05655	6.29108	3.64751	1.33984	5.05526	7.05483	2.70003	2.27418	12.2103	5.11715	5.37129	5.33807	2.85349	4.92444	4.43637	6.6939	5.20913	2.70305
Control	males	12	6.3393	6.70262	7.14952	4.38331	1.73841	2.60733	2.89253	1.95715	8.14008	3.99133	6.4495	4.14101	4.91384	5.4956	1.32247	7.59935	4.20726	7.63085	2.64655	6.76066	1.04514	4.29841	5.64467	4.88415	3.85334	5.88177	2.94904	2.97869	0.49215	0.91573	8.09177	3.10856	1.63218	4.82944	4.28194	3.7515	2.51069	10.4226	5.74556	4.01587	6.1503	3.91228	5.85051	5.54305	4.19038	5.44396	1.48942
Control	males	13	6.01149	4.14186	7.36143	0.08282	0.69175	3.05765	1.75225	2.30721	6.72013	3.60466	6.92229	3.42929	4.06478	4.83773	1.40117	11.6999	4.44355	6.31858	2.25717	6.67709	4.89953	4.8486	5.7641	4.03432	2.69984	5.55569	3.62715	2.69325	0.31976	1.28168	6.00054	3.7188	1.89634	6.49358	3.63749	5.51994	2.29014	10.9308	5.15269	4.03675	4.71912	2.79448	5.21149	4.7712	3.60787	4.50603	0.96153
Control	males	14	6.39687	2.18095	5.00185	-0.53842	1.77105	2.34926	0.68106	0.92914	4.9676	1.66506	3.14162	5.69299	2.73085	4.66202	0.71358	3.02182	0.14026	7.77513	1.49452	0.1221	-0.98238	4.95376	-0.05394	5.44809	2.76824	7.52529	4.26926	2.84407	-0.07969	-0.27779	4.48151	0.15559	-1.94258	8.95047	4.76467	2.84757	3.17775	8.56257	5.82812	1.21492	5.26957	3.83105	4.9312	4.21366	4.70086	1.92178	3.33966
Control	males	15	6.20923	4.92986	6.70863	1.47722	1.5854	2.44912	4.6664	3.49805	5.89735	2.99805	6.85102	1.91787	3.03362	5.55081	1.55252	3.30564	5.3052	8.84008	2.39918	8.53747	2.33559	5.00973	7.61007	5.65067	2.534	5.43869	3.63646	3.64287	0.27874	1.24348	3.33557	4.17484	0.64239	3.51781	6.81443	3.04726	2.92946	9.40714	5.52613	6.28109	5.55883	3.39334	5.18205	3.62896	5.17672	5.54598	5.25261
Rapamycin	males	1	6.35835	7.32356	7.22634	4.02257	1.61222	1.56508	3.08578	2.91099	8.49069	3.28257	6.85361	3.87086	3.40734	5.88865	2.00614	5.30206	5.41334	8.65984	2.79664	9.1762	5.52628	4.84634	8.2939	5.4539	3.36144	5.14946	3.42713	4.75713	1.01732	1.12877	5.42372	4.69841	1.94632	3.58853	7.00586	3.44647	2.57085	11.8239	6.53416	6.91767	6.42065	3.36745	5.63044	4.81447	5.6333	5.46782	2.22849
Rapamycin	males	2	6.15147	2.59562	5.11482	0.3558	1.04877	1.29955	1.63928	1.16739	4.93405	1.45399	2.62001	1.48464	2.27386	4.68945	0.47114	2.7541	1.213	7.29272	1.84468	1.04487	1.22166	5.01425	0.7379	5.52157	2.36052	7.53094	3.57918	3.03188	0.1373	0.03651	3.95263	0.75213	-1.40012	7.63861	5.25691	2.98725	2.42779	7.82744	5.62729	2.23067	5.62723	3.54152	4.98561	3.6562	4.85943	0.33867	2.40212
Rapamycin	males	3	5.83857	5.00591	6.3016	0.88549	1.2457	1.94497	3.46312	2.64625	7.23782	2.12869	6.87818	1.26869	2.88478	5.82977	1.34213	6.06021	5.00471	10.634	2.59923	8.1252	2.16021	4.59807	6.70524	5.00182	2.72643	5.41964	3.52717	3.36039	0.95824	1.1269	5.65117	3.77972	2.1709	6.63304	6.80465	2.92641	2.888	10.1341	6.06588	5.16209	5.4962	3.29292	5.72904	4.14346	4.24131	5.62654	3.89492
Rapamycin	males	4	6.21377	4.50835	5.6275	0.5173	0.90644	1.50724	2.51915	1.64885	6.02518	2.02747	4.93397	1.22614	2.30122	5.22186	1.089	3.01099	2.39043	7.97991	2.78161	2.65103	1.13339	5.00726	4.64065	5.74394	3.00428	5.96723	3.1441	2.8047	-0.08615	0.2963	4.02325	1.90818	0.09545	6.46908	6.13248	3.22524	1.85085	9.00577	4.72326	5.31138	5.35746	3.7132	5.1273	3.70001	5.18064	3.9195	3.60572
Rapamycin	males	5	5.95274	5.03679	6.48645	0.69906	1.21229	2.45117	3.40968	2.5293	6.90489	2.11922	6.22206	1.48069	3.13172	6.19969	1.2107	4.89258	4.27124	8.8619	2.71929	6.29888	2.74337	5.06697	5.75722	5.63505	2.89583	6.30739	4.02917	3.62964	0.73492	0.81325	4.3631	3.93577	0.83081	5.35318	7.52659	3.05672	3.17223	9.46271	6.04668	6.25507	5.29098	3.60814	5.43665	3.99151	4.84519	5.79611	3.11466
Rapamycin	males	6	6.17828	2.19274	5.06622	-0.8217	0.9617	0.34884	1.18703	0.727	4.83088	0.78048	2.50004	1.95077	1.87063	4.85588	3.4318	1.23914	0.14729	8.26817	1.77794	-0.22008	0.20427	5.01912	0.05588	5.22136	2.13119	6.96447	4.22451	2.97046	-0.14915	-0.48938	4.39844	-0.21864	-1.44984	7.46889	5.16662	2.67462	2.93062	8.45552	5.52699	1.09636	4.76839	3.2499	4.82477	3.99044	4.90393	1.24736	1.51374
Rapamycin	males	7	5.97649	3.48555	5.72166	1.00721	1.24121	2.42338	2.88492	2.11544	5.57671	2.39944	4.55526	1.63926	3.63752	6.19084	1.74224	3.69669	2.49285	8.81391	2.74311	2.50227	2.09195	4.54595	5.23773	5.2805	2.57645	6.22699	4.04607	3.00027	0.85969	0.97143	5.86276	1.8519	0.45704	6.97624	5.70333	3.1219	2.98627	9.71826	5.65735	3.89319	5.14576	3.51529	5.51502	4.5336	4.78813	5.41515	3.92055
Rapamycin	males	8	6.27778	5.59099	7.27489	2.44021	1.58351	2.74135	2.84711	3.22987	6.68647	3.50949	6.57522	1.44928	2.78175	5.77686	1.01221	3.6582	5.42668	8.79704	2.89346	8.24035	7.10597	5.36947	8.34135	6.23025	3.4414	5.65984	3.86282	4.3193	0.63335	0.85031	3.78944	4.79162	0.94807	2.79161	7.86183	2.69712	2.77536	10.601	5.3787	6.48338	5.48822	3.79631	6.02876	3.89582	5.45379	5.3591	2.41566
Rapamycin	males	9	5.66994	2.69593	5.62768	-0.3576	0.7663	1.69545	-0.06496	1.07059	5.39598	1.61339	3.25655	0.91877	2.05444	4.72796	0.41009	3.39398	0.77443	9.15608	1.58309	0.6706	0.68269	4.80201	0.9854	5.47539	2.62399	7.61188	3.80083	2.52063	0.23883	0.02192	4.40012	0.32109	-1.39075	7.0065	5.14184	2.44685	2.62859	8.89365	6.08393	0.832	5.22833	3.15226	5.49335	3.76508	4.8522	1.34536	2.71307
Rapamycin	males	10	5.66395	4.17267	5.06419	0.89099	1.07046	2.38325	3.34602	2.59401	6.03336	2.31687	6.51579	1.7456	2.88654	5.68259	1.24205	2.76437	4.49487	8.58614	2.57164	5.53686	1.34367	4.86312	6.41725	5.53106	2.44623	5.34483	3.84813	2.95827	0.23131	0.61966	3.09768	3.74253	0.789	6.29431	6.19867	2.89585	2.73803	9.58295	5.58984	5.67444	5.0387	3.58685	5.66872	3.54665	4.53811	5.60573	3.48724
Rapamycin	males	11	6.34824	4.48073	5.40737	0.41599	1.14141	2.44641	4.16012	2.45504	6.31739	2.12764	5.8347	1.80289	3.75048	5.80277	0.84086	2.61657	4.18864	8.56642	2.53305	5.32862	1.30215	4.88442	5.87485	5.57513	2.63328	6.07619	4.21578	3.18598	0.36852	0.86868	3.80838	4.01028	0.68309	7.31989	6.31863	3.09014	2.61628	9.58979	6.3123	7.40664	5.4352	3.57721	5.92858	3.81591	4.71942	5.09679	1.98083
Rapamycin	males	12	7.00735	4.95885	6.44983	0.76413	1.07061	2.02357	2.71514	2.05724	6.98774	2.46588	5.74148	1.02034	3.93425	6.2938	0.8256	5.9757	3.2718	8.87921	2.75638	5.1629	0.53064	4.48781	4.73711	5.42531	4.51859	6.00284	2.91823	2.72563	0.69032	2.86595	6.18936	2.83337	1.12877	7.19224	5.78947	2.54104	1.72336	9.09532	6.00224	3.3919	5.71299	3.93868	4.87623	5.07044	4.3622	4.33595	5.58607
Rapamycin	males	13	5.85348	4.25492	6.10458	0.38036	1.08681	2.63913	2.81086	1.99085	6.31319	1.91298	4.51579	1.32099	3.83272	5.76774	0.84884	2.8575	2.27689	8.61952	2.59004	2.37399	-0.21595	4.66417	5.13676	5.01469	2.22669	6.17165	4.14617	2.98287	0.38809	-0.01048	6.04229	2.028	0.37878	8.44519	5.66992	3.26712	2.67196	9.26078	5.53493	4.46433	5.22093	3.19823	5.85541	4.1341	4.69489	5.20005	2.0202
Rapamycin	males	14	6.0766	4.88618	5.77191	0.73961	1.85785	3.22202	5.22032	2.7702	6.80797	2.35881	6.99155	2.28069	4.76373	6.35928	1.39571	5.15111	5.00605	9.19548	2.6061	5.39905	1.03256	4.81735	6.20349	5.33566	2.79283	5.84276	4.94124	2.89454	0.72632	2.38726	5.59423	4.26505	0.72496	7.85567	6.46493	4.46996	2.98251	9.7988	6.54796	6.03446	5.59682	3.50233	6.54871	4.45724	4.86099	5.93361	3.7152
Rapamycin	males	15	6.18752	4.53337	5.62687	0.56371	3.18569	2.20896	1.92222	2.46158	7.08118	2.67699	5.25994	1.25603	2.342	6.27392	1.32553	5.36968	4.48969	9.50708	2.70469	6.25847	0.91205	4.98327	5.3145	5.54128	4.75204	5.61098	3.33951	3.02391	0.87245	0.7986	4.628	4.06933	0.85591	6.58822	6.35604	3.4244	2.22531	10.6808	6.51179	5.83105	5.36945	3.45048	5.26577	3.85727	6.04527	5.32333	1.82544
Rapamycin/Trametinib	males	1	6.03036	3.8912	5.33985	0.70907	1.45126	1.98911	2.83967	2.0443	6.41092	2.18882	4.53199	1.88178	3.7549	5.41507	0.89166	3.90918	2.22352	9.11455	2.65179	3.45297	1.74996	4.76228	5.05288	5.22242	2.12717	6.04103	3.53944	2.78414	0.49597	0.55702	4.74591	1.92424	-0.11288	7.03413	5.86765	2.7764	2.19012	9.48014	5.29716	5.96303	5.60485	3.21609	5.13803	3.93647	4.49822	5.12408	1.67934
Rapamycin/Trametinib	males	2	6.40752	2.71399	5.3334	-0.84618	0.52073	0.88778	-0.1503	0.99029	4.78914	1.30691	2.6186	1.54313	2.15297	4.6574	0.94275	1.5451	0.42955	8.26367	1.25647	0.61697	0.61291	4.91582	-0.58966	5.71538	2.75086	6.78811	4.01484	2.53385	-0.46093	-0.02548	4.87932	-0.23353	-1.60001	7.71825	5.82571	2.44134	2.71038	8.316	5.77436	1.05642	4.99	3.54288	4.5968	4.0273	5.03995	1.32803	2.88796
Rapamycin/Trametinib	males	3	6.02773	4.90504	6.56272	2.53088	1.58011	2.57252	4.7112	2.69693	7.22888	2.66956	6.88109	1.32392	3.14394	6.382	1.24503	5.90988	5.38192	9.95252	2.61709	7.56514	2.50804	4.66153	6.79275	5.82576	3.25555	5.24876	4.05331	3.73505	0.85479	2.6829	4.5362	4.42352	0.96796	6.12258	7.48391	3.21073	3.01589	10.1217	6.97814	5.70026	5.62295	3.27075	5.68111	4.59734	4.74176	5.46538	3.46379
Rapamycin/Trametinib	males	4	6.17235	3.00715	5.62562	0.78378	1.95479	2.63169	2.45376	1.66591	5.79013	2.0279	2.88001	1.45789	5.18209	5.65275	1.63751	2.51324	0.84652	8.1343	2.40474	1.08068	1.21449	4.88611	5.90936	5.71813	2.19139	7.25795	4.0743	3.02283	0.27195	0.64723	4.35893	0.44666	-1.01327	6.93452	5.13316	2.89202	2.90318	9.05206	6.41562	3.78889	5.91649	3.63213	5.8601	3.90883	4.74459	4.08426	2.36274
Rapamycin/Trametinib	males	5	5.22388	4.41232	5.34634	0.35223	0.77923	1.89657	2.25422	1.81214	5.93021	2.44474	6.6922	1.22727	2.65981	5.63201	0.71952	4.44411	3.54318	9.18927	2.64624	4.51531	1.10998	4.87636	5.42772	5.18221	3.3179	5.41748	3.18016	2.69263	0.59105	0.94877	6.66142	2.82084	0.5187	6.33809	5.64899	3.04333	2.13758	9.56428	4.41481	4.09212	5.00224	3.02891	5.42483	4.74618	4.16867	4.16865	4.02104
Rapamycin/Trametinib	males	6	6.19409	3.00585	5.54894	-0.53659	1.67014	1.70161	1.74002	0.9944	5.85692	1.36316	2.48947	0.95609	1.47869	5.28459	1.01436	3.5561	0.55236	8.76275	1.93005	0.71046	1.14154	4.88563	0.44	5.36529	3.63436	7.60755	4.03239	2.90887	-0.16515	-0.16419	5.23976	0.28474	-1.88301	7.14673	4.99925	2.70541	2.7921	8.24458	3.78607	2.12954	5.40359	3.23694	5.22962	4.16933	4.51685	1.25175	2.73472
Rapamycin/Trametinib	males	7	6.18157	4.80476	5.41673	0.68728	1.61158	2.09646	5.02837	2.15438	7.05311	2.37217	6.09078	1.63325	3.41803	6.05665	1.43861	4.79148	3.68603	10.1244	2.60155	4.90429	1.68198	4.50426	5.50235	5.17286	3.18325	5.61947	3.93053	3.40402	0.96405	0.65113	5.44096	3.47003	0.86433	7.33133	6.4231	2.9294	2.61494	9.92325	5.12728	6.0695	5.6427	3.28728	5.73755	5.00655	4.88215	5.16979	2.67034
Rapamycin/Trametinib	males	8	6.17413	4.13366	5.82171	0.99491	1.67562	2.55668	2.70766	1.94985	6.3716	2.04525	5.74154	2.00787	4.00542	5.89889	3.06778	4.30195	2.96505	9.34839	2.69816	3.46892	0.94644	4.83176	5.95077	5.55741	2.64221	6.3852	4.47104	2.8605	0.49204	0.90387	6.49695	2.98999	0.07445	7.14969	6.4477	2.72771	2.7261	9.62972	6.71035	5.2011	5.7099	3.35149	6.28934	3.81612	4.58197	4.93942	2.86479
Rapamycin/Trametinib	males	9	6.78155	2.68855	5.52218	-0.58856	0.63925	1.57333	2.27811	0.8031	5.04019	1.40388	2.69699	0.81334	1.75259	4.89551	1.2333	2.87297	0.3719	8.78338	1.56297	0.39702	0.12165	5.35367	-0.3994	5.69973	3.58458	7.20255	4.23308	3.47507	-0.06013	-0.57842	3.90492	0.01023	-2.53698	7.74188	5.22968	3.13514	2.70877	8.01493	4.60592	1.16102	5.52409	3.55437	4.87772	3.70565	4.80122	0.98227	2.67839
Rapamycin/Trametinib	males	10	6.29931	2.64797	5.13974	-0.27406	0.61066	1.97337	2.4864	1.12523	4.87872	1.72567	3.43413	0.91767	2.11946	4.42961	0.71158	3.55564	0.57476	8.16858	1.83307	0.61889	-0.35045	4.70855	0.14034	5.40437	2.82753	7.72258	3.87576	2.54137	-0.10854	-0.18036	4.79899	0.39407	-1.45006	8.93038	4.61928	2.69149	2.87202	8.47399	5.37408	1.04594	5.34261	3.70161	5.09572	3.95327	4.56682	1.87556	3.7514
Rapamycin/Trametinib	males	11	6.56234	3.72649	6.00475	-0.28216	1.22151	2.60749	3.93174	2.32452	5.96908	2.07198	5.04793	1.71072	3.40221	6.06899	1.12756	3.22793	2.30015	9.12654	2.62496	1.95639	-0.40623	4.70544	4.76876	5.15967	2.63958	6.25477	4.19279	3.31854	0.07358	0.09572	3.80621	0.73889	-0.82226	7.88746	4.73365	3.52117	3.38267	8.87949	6.11856	3.80544	6.12029	3.94456	5.49722	3.71521	4.29611	6.19637	3.79072
Rapamycin/Trametinib	males	12	6.19879	5.6723	6.71439	3.25274	2.07887	1.75499	3.43973	2.41125	7.5484	3.23913	6.19297	1.79101	2.85579	5.97054	1.94745	6.62397	4.85873	10.0228	2.58806	7.34875	3.93559	4.5867	7.01989	4.99804	4.06685	5.21126	2.82182	4.24175	1.13328	0.67135	6.10517	4.22871	1.74166	4.71805	6.98224	2.99006	2.53439	10.7569	5.91949	6.81847	6.09333	3.67626	5.31471	4.44247	4.66533	4.90128	2.55699
Rapamycin/Trametinib	males	13	6.50305	2.76419	5.44344	0.27114	0.87808	2.40049	0.41375	0.82391	5.0539	1.62771	3.28554	2.4253	2.48749	4.92377	1.49027	3.05855	0.55492	8.40613	1.38752	0.09829	-0.71846	4.95004	-0.39656	5.57224	2.5212	7.50842	4.40649	2.90528	0.15717	-0.66743	5.68766	-0.15879	-1.28316	8.77905	5.40022	2.57863	3.1314	9.26704	6.17487	1.36329	5.04416	3.55554	5.25109	4.56679	4.92756	1.40375	4.02152
Rapamycin/Trametinib	males	14	6.26819	5.08314	6.11747	1.57645	1.23957	2.50698	4.86433	2.98237	6.778	2.63904	6.33799	1.88337	3.42451	6.14875	1.14561	4.2404	4.87288	9.04081	2.79047	6.89314	1.42617	4.91945	6.30851	6.63738	3.86894	5.79233	4.12555	3.4535	0.83507	0.9799	4.08808	4.6778	1.19133	6.38413	6.88908	3.16513	2.8406	9.45697	6.93985	6.71305	5.58771	3.73825	5.87883	4.02964	4.89032	5.54636	2.60803
Rapamycin/Trametinib	males	15	5.9363	2.46645	5.84384	-0.60033	0.73489	2.45017	0.61067	0.85855	4.74606	1.46527	2.23171	1.5624	2.07601	5.18782	0.74986	2.53968	0.50589	8.49275	1.74763	0.46576	-0.61577	4.68765	-0.23649	5.16275	2.07011	7.72675	4.01753	2.25478	0.22029	-0.22463	6.35867	-0.11929	-1.25574	8.59203	4.84227	2.76409	3.00098	8.63728	3.53038	1.09628	5.16398	3.30919	4.79416	5.0956	4.53491	0.93242	2.43664
Trametinib	males	1	5.89749	2.74738	5.31967	0.26657	0.49974	2.40855	5.21124	1.58146	6.31171	2.18173	2.69668	4.59683	3.29454	3.32441	0.86003	7.82983	0.47872	7.80983	1.93247	1.30299	0.86233	3.49408	1.31641	4.26197	2.0197	7.47907	3.99839	2.5112	0.23008	0.07737	6.21083	-0.4795	-2.03024	8.23213	3.75382	3.62604	2.43069	10.4337	5.02482	1.40122	5.9879	3.51592	5.06422	5.16121	3.7251	1.21712	1.62313
Trametinib	males	2	6.38346	2.43484	5.78145	0.05205	0.83293	2.1342	3.35363	1.16778	4.79012	2.15507	2.79189	2.29757	4.00516	5.71229	1.15116	2.79292	1.06316	7.71224	2.52016	0.98209	1.01295	4.80565	1.50875	5.68233	2.15074	7.72271	3.7983	2.83215	0.2118	-0.13931	4.93702	-0.05449	-1.72603	7.79073	5.51942	3.44602	3.06992	8.82627	4.56609	2.16044	5.74709	3.56114	5.26291	4.30054	4.73012	1.6804	2.81221
Trametinib	males	3	6.17152	6.13321	7.88431	4.18374	2.67598	2.5434	3.6848	2.56717	7.76495	4.2443	6.82001	3.51264	5.87012	6.57091	0.67996	10.68	4.8942	8.45122	1.85011	8.0405	3.31286	3.5835	6.72969	4.37067	3.48243	4.87717	3.66068	4.37738	1.09259	0.69043	7.20895	3.78289	0.97156	5.57912	5.89485	6.68353	2.36737	11.5381	5.85587	5.80336	5.78518	3.28754	6.40942	5.53075	4.31594	5.38081	1.82559
Trametinib	males	4	5.99079	2.16644	5.53141	-0.37888	1.43201	1.95965	1.47875	1.35207	4.86787	1.95796	2.79147	1.20511	2.3896	5.13839	1.3066	3.70741	0.50882	8.30837	1.73953	0.83262	0.7147	4.52278	1.47193	5.21677	2.6401	7.7664	4.19023	2.82485	0.48814	-0.08556	5.35836	0.40397	-1.77328	6.9754	5.19486	2.5115	2.88413	10.3416	5.87744	1.6289	5.18922	3.65525	5.59726	4.68556	4.42683	1.31267	2.24099
Trametinib	males	5	5.72286	4.46899	5.47297	1.60142	2.44527	3.46479	3.38148	2.50304	6.77411	2.54008	6.78695	2.31209	4.14434	6.44914	1.02901	5.31219	4.9801	9.21349	2.78944	7.04736	4.12709	4.5626	6.80803	5.0821	2.48377	5.53761	4.729	2.97624	0.7859	1.43856	6.30712	4.24513	1.24955	6.34277	6.70615	3.31381	2.41779	10.1347	5.54397	5.09656	5.53987	3.44105	6.30212	4.51731	4.32367	4.35412	2.58688
Trametinib	males	6	5.98486	4.1867	6.11219	0.75262	1.09711	1.82567	3.68977	2.03666	6.40808	2.40655	6.83122	1.28501	2.86819	5.88274	1.82042	4.08793	4.23053	9.5371	2.39179	4.97437	0.82788	4.65893	5.60924	4.87071	2.15915	4.89876	3.71522	2.69633	0.35804	0.89535	6.6916	3.2729	0.69999	7.11849	6.34754	4.00487	2.45455	9.85108	4.3179	3.04418	5.83742	3.14876	5.32336	4.55735	4.14286	5.40575	3.79911
Trametinib	males	7	6.28722	4.00839	5.61175	0.33713	0.61063	2.54694	3.77872	2.37868	6.23554	2.31972	6.44906	1.54228	4.85472	5.71486	1.56994	5.1986	3.3289	8.46015	2.84707	4.37221	0.18582	4.67832	5.16831	5.33435	2.85782	6.59636	4.19325	2.95297	0.46802	0.61524	6.2049	2.89674	0.4193	8.52288	5.14576	3.39458	2.95908	9.9988	6.08217	4.28519	5.43698	3.87808	5.72267	4.57213	4.59475	6.25948	3.06117
Trametinib	males	8	5.90076	2.51915	5.41838	-0.44881	0.64291	2.05032	1.66942	0.94767	5.19339	1.46016	2.4128	0.87933	1.96978	4.82432	0.77986	4.12567	0.28705	8.20482	2.16466	-0.16796	-0.2333	4.53797	0.10927	5.32449	2.90828	7.58036	4.41792	2.87795	0.36095	-0.1931	5.19016	0.09417	-1.83635	8.68174	5.17989	2.23135	3.04695	9.19458	5.60805	1.37018	5.04452	3.57933	5.34232	4.49714	4.45814	1.75792	2.20799
Trametinib	males	9	6.1197	2.65364	5.45567	-0.5956	0.68003	1.6558	2.72233	0.95167	5.30707	1.68984	2.9049	0.85956	1.9167	4.87212	0.90922	3.73011	0.4599	8.39199	2.55077	0.29827	-0.18881	4.66029	0.42786	5.28618	2.65304	7.63375	3.86029	2.45934	0.29262	-0.05978	5.17895	0.41392	-1.92198	8.37799	4.7756	2.39927	2.48194	9.15384	4.48481	0.57302	5.49411	3.47787	5.12243	4.30723	4.46735	1.07724	2.40529
Trametinib	males	10	5.65842	2.16193	5.52679	-0.14398	0.60557	2.33351	3.23223	1.2308	4.78755	2.98694	2.64309	3.52845	3.57901	4.88128	1.01021	2.83463	0.69171	8.21622	2.23639	0.4833	-0.46766	4.48457	1.52763	5.25169	2.133	7.6818	4.68508	2.63724	0.30529	-0.05457	5.98504	0.61723	-1.65187	8.09057	4.64559	2.26449	2.67315	9.62668	5.85382	1.52963	4.99313	3.39878	6.16941	4.78477	4.16584	1.03356	2.0807
Trametinib	males	11	5.58666	4.99517	5.94705	0.48941	1.42033	2.52617	2.34483	2.02203	7.34463	2.80289	6.23153	2.03893	3.86284	5.84089	1.62443	6.14969	3.23659	9.056	2.56214	4.39236	0.11994	4.68882	5.12019	4.84302	3.32538	5.12582	4.22252	2.23104	0.61988	1.30478	6.073	2.59968	0.90363	8.31282	5.17243	2.83806	2.64233	9.73866	5.19192	3.92405	6.05911	3.2253	5.90459	4.96725	4.00716	6.25487	1.67655
Trametinib	males	12	5.78428	6.19475	8.4942	4.12654	1.63931	2.18272	3.85358	1.94167	8.01341	3.97386	6.34516	1.87666	3.11897	6.04263	1.7063	8.22237	4.28195	10.7359	2.19869	7.27284	2.99272	4.20265	6.47647	4.29183	4.13249	4.34866	2.78152	3.1134	1.02512	1.24366	8.3306	3.20711	2.12545	3.59965	6.97748	3.21657	2.46363	10.8491	5.27615	3.68058	6.50663	3.43164	4.94474	6.61386	3.75829	4.67028	3.40022
Trametinib	males	13	6.89558	4.37563	6.10778	-0.18416	2.00146	3.10844	2.39552	1.19079	7.0852	2.4212	3.34059	3.53608	3.44387	6.04424	2.003	5.63965	0.69968	8.61224	2.85814	0.68575	-0.36898	5.01074	1.50988	5.94666	4.33586	7.43505	3.43589	2.78042	0.35432	0.36801	6.05376	0.9133	-1.26357	8.528	4.97383	2.79579	3.18168	9.40803	4.78053	1.29153	6.71878	4.10485	4.84344	4.91537	4.9636	4.17114	2.30188
Trametinib	males	14	6.44264	2.51523	5.32394	-0.56977	0.65106	1.85294	0.62015	0.77961	4.6768	1.43285	2.52708	1.39236	1.96004	4.96251	0.60506	1.87394	0.33318	8.13255	1.31584	0.17226	-0.74086	4.73634	-0.07135	5.37102	2.11641	7.57064	3.70879	2.56279	0.12986	0.10116	4.73124	-0.3869	-1.7223	8.05172	5.43613	3.05615	2.98767	8.62809	5.80378	1.09265	4.8301	3.30698	4.81865	4.12476	5.18804	1.712	2.84781
Trametinib	males	15	5.91722	4.91136	5.49941	0.98153	1.04072	2.61043	3.83261	2.12222	7.43842	2.13371	6.22084	1.45431	2.74576	6.06605	2.90567	5.54953	4.16577	9.52616	2.25906	6.13681	0.0189	4.44628	5.27629	4.58655	2.98277	4.60343	2.85922	2.45901	0.91423	0.70853	6.76938	3.12015	1.33273	7.11353	5.94118	2.55356	2.49645	12.0856	3.99052	4.55896	5.77573	3.10667	5.47926	5.36015	4.05154	5.10234	3.08371
LOD			2.37401	1.46494	3.08712	1.78361	2.36516	0.7276	0.92483	1.9045	2.28109	1.88381	2.83752	2.20857	1.45124	1.73561	1.22312	2.33045	2.32577	1.48855	1.84686	2.04236	2.37736	1.71951	1.63775	-0.39714	2.76018	1.41125	0.55956	2.49066	0.23349	1.26873	1.00042	2.13454	-0.44903	3.16047	2.6711	2.89273	2.3498	2.05661	3.52454	3.07144	1.20922	2.97044	1.98973	1.58985	2.68484	0.92363	1.84443
Missing Data freq.			0	0	0	0.59195	0.97701	0.01149	0.08621	0.18966	0	0.1092	0.08046	0.77586	0.02874	0	0.64368	0.08621	0.20115	0	0.08621	0.16092	0.46552	0	0.12644	0	0.32759	0	0	0.04023	0.18966	0.85632	0	0.20115	0.14943	0.18391	0	0.24713	0.23563	0	0	0.14943	0	0.02299	0	0.02299	0	0.03448	0.22414
Normalization			Intensity Normalized (v.2)	Intensity Normalized (v.2)	Intensity Normalized (v.2)	Intensity Normalized (v.2)	Intensity Normalized (v.2)	Intensity Normalized (v.2)	Intensity Normalized (v.2)	Intensity Normalized (v.2)	Intensity Normalized (v.2)	Intensity Normalized (v.2)	Intensity Normalized (v.2)	Intensity Normalized (v.2)	Intensity Normalized (v.2)	Intensity Normalized (v.2)	Intensity Normalized (v.2)	Intensity Normalized (v.2)	Intensity Normalized (v.2)	Intensity Normalized (v.2)	Intensity Normalized (v.2)	Intensity Normalized (v.2)	Intensity Normalized (v.2)	Intensity Normalized (v.2)	Intensity Normalized (v.2)	Intensity Normalized (v.2)	Intensity Normalized (v.2)	Intensity Normalized (v.2)	Intensity Normalized (v.2)	Intensity Normalized (v.2)	Intensity Normalized (v.2)	Intensity Normalized (v.2)	Intensity Normalized (v.2)	Intensity Normalized (v.2)	Intensity Normalized (v.2)	Intensity Normalized (v.2)	Intensity Normalized (v.2)	Intensity Normalized (v.2)	Intensity Normalized (v.2)	Intensity Normalized (v.2)	Intensity Normalized (v.2)	Intensity Normalized (v.2)	Intensity Normalized (v.2)	Intensity Normalized (v.2)	Intensity Normalized (v.2)	Intensity Normalized (v.2)	Intensity Normalized (v.2)	Intensity Normalized (v.2)	Intensity Normalized (v.2)
[truncated: 47 more columns]
