# Supplementary material for: The geroprotectors trametinib and rapamycin combine additively to extend mouse healthspan and lifespan
Source: Nat Aging. 2025 May 28;5(7):1249–65. doi: 10.1038/s43587-025-00876-4 (PMC12270913; doi:10.1038/s43587-025-00876-4)
Supplement: Supplementary file 3 — Significantly regulated genes based on the RNA-seq analysis in 24-month-old mice treated with rapamycin, trametinib and the combination. [file 43587_2025_876_MOESM3_ESM.xlsx]

## Sheet: Summary
1	Kidney_Males: Control vs Rapamycin
2	Kidney_Males: Control vs Trametinib
3	Kidney_Males: Control vs Rapamycin and Trametinib
4	Kidney_Females: Control vs Rapamycin
5	Kidney_Females: Control vs Trametinib
6	Kidney_Females: Control vs Rapamycin and Trametinib
7	Muscle_Males: Control vs Rapamycin
8	Muscle_Males: Control vs Trametinib
9	Muscle_Males: Control vs Rapamycin and Trametinib
10	Muscle_Females: Control vs Rapamycin
11	Muscle_Females: Control vs Trametinib
12	Muscle_Females: Control vs Rapamycin and Trametinib
13	Spleen_Males: Control vs Rapamycin
14	Spleen_Males: Control vs Trametinib
15	Spleen_Males: Control vs Rapamycin and Trametinib
16	Spleen_Females: Control vs Rapamycin
17	Spleen_Females: Control vs Trametinib
18	Spleen_Females: Control vs Rapamycin and Trametinib

## Sheet: 1
ensembl_gene_id	gene_name	Kid_Rapa_Male.Rep_1	Kid_Rapa_Male.Rep_2	Kid_Rapa_Male.Rep_3	Kid_Rapa_Male.Rep_4	Kid_Control_Male.Rep_1	Kid_Control_Male.Rep_2	Kid_Control_Male.Rep_3	Kid_Control_Male.Rep_4	Kid_Control_Male.Rep_5	baseMean	log2FoldChange	lfcSE	pvalue	padj	gene_biotype	GO_id	GO_term
ENSMUSG00000044206	Vsig4	1.77037	0.937157	0	1.88219	58.0569	33.8298	11.6275	15.0224	6.95917	14.4539	3.99411	0.933983	1.55042e-06	0.000668973	protein_coding	; GO:0032703; GO:0016021; GO:0016020; GO:0045957; GO:0042130; GO:0001851; GO:0043031; GO:0032991	; negative regulation of T cell proliferation; membrane; negative regulation of macrophage activation; integral component of membrane; negative regulation of interleukin-2 production; negative regulation of complement activation, alternative pathway; complement component C3b binding; protein-containing complex
ENSMUSG00000076614	Ighg1	79.5934	71.0989	99.657	214.221	640.347	1367.01	990.83	266.786	1307.41	559.662	2.83423	0.467121	4.63864e-11	1.92142e-07	IG_C_gene	; GO:0016021; GO:0016020	membrane; ; integral component of membrane
ENSMUSG00000076612	Ighg2c	154.957	86.0597	256.491	284.55	854.72	741.202	1813.71	451.358	2190.64	759.299	2.46181	0.48175	1.15104e-08	1.38639e-05	IG_C_gene	GO:0016021; GO:0042742; GO:0019731; GO:0016020; GO:0045087; GO:0042571; GO:0034987; GO:0003823; GO:0006911; GO:0050871; GO:0009897; GO:0050853; GO:0016064; GO:0006910; GO:0005615; GO:0002455; GO:0006958	antigen binding; phagocytosis, recognition; humoral immune response mediated by circulating immunoglobulin; membrane; integral component of membrane; immunoglobulin receptor binding; phagocytosis, engulfment; B cell receptor signaling pathway; immunoglobulin complex, circulating; defense response to bacterium; positive regulation of B cell activation; external side of plasma membrane; extracellul…
ENSMUSG00000076613	Ighg2b	131.581	127.067	345.622	161.01	719.557	718.879	2469.26	289.174	697.46	628.846	2.10529	0.556019	4.64367e-06	0.00150273	IG_C_gene	; GO:0016021; GO:0016020	membrane; ; integral component of membrane
ENSMUSG00000076536	Igkv4-86	4.30512	9.40272	1.13557	1.09749	19.812	35.4348	20.7398	10.2465	24.4919	14.074	2.04023	0.690802	0.000116959	0.0144186	IG_V_gene	GO:0005615; GO:0006955	immune response; extracellular space
ENSMUSG00000071763	Gm53064	6.23122	2.8046	6.94754	1.89613	19.3614	13.4008	17.8029	21.5704	17.032	11.8941	1.73636	0.546521	6.42917e-05	0.00912017	unprocessed_pseudogene
ENSMUSG00000019848	Popdc3	38.059	24.3021	45.4695	42.4057	117.684	132.985	60.5959	160.499	154.405	86.2673	1.61027	0.337795	7.19279e-08	5.5174e-05	protein_coding	GO:0016021; GO:0007519; GO:0000166; GO:0016020; GO:0051146; GO:0042391; GO:0030552; GO:0042383; GO:0007507	membrane; integral component of membrane; striated muscle cell differentiation; cAMP binding; skeletal muscle tissue development; nucleotide binding; heart development; regulation of membrane potential; sarcolemma
ENSMUSG00000089960	Ugt1a1	240.03	181.67	207.583	273.7	1408.87	1092.98	194.215	1202.23	250.432	561.301	1.55122	0.57743	0.000186674	0.0188596	protein_coding	GO:0071385; GO:0016757; GO:0005887; GO:0052696; GO:0001889; GO:0008194; GO:0043231; GO:0071361; GO:0051552; GO:0016021; GO:0048545; GO:0015020; GO:0005496; GO:0034663; GO:0014070; GO:0031100; GO:0045471; GO:0052697; GO:0071392; GO:0005783; GO:0042594; GO:2001030; GO:0043086; GO:0071466; GO:0001972; GO:0008210; GO:0046982; GO:0019899; GO:0032870; GO:0042803; GO:0007584; GO:0070980; GO:0052695; GO:…	retinoic acid binding; cytochrome complex; intracellular membrane-bounded organelle; flavone metabolic process; xenobiotic glucuronidation; flavonoid glucuronidation; response to ethanol; response to steroid hormone; cellular response to estradiol stimulus; transferase activity; endoplasmic reticulum chaperone complex; cellular glucuronidation; glucuronosyltransferase activity; endoplasmic reticu…
ENSMUSG00000024827	Gldc	3561.05	2643.45	4741.79	2135.31	13926.8	8291.98	5238.54	14458.2	9353.55	7150.07	1.52108	0.33931	3.24721e-07	0.000210165	protein_coding	; GO:0016594; GO:0016491; GO:0006546; GO:0005886; GO:1990830; GO:0036255; GO:0006520; GO:0003824; GO:0070280; GO:0065003; GO:0004375; GO:0005654; GO:0005960; GO:0019464; GO:0006544; GO:0030170; GO:0016829; GO:0019899; GO:0005739; GO:0042803; GO:1903442	; glycine metabolic process; protein-containing complex assembly; catalytic activity; lyase activity; nucleoplasm; glycine binding; response to methylamine; cellular response to leukemia inhibitory factor; glycine decarboxylation via glycine cleavage system; oxidoreductase activity; cellular amino acid metabolic process; mitochondrion; protein homodimerization activity; pyridoxal phosphate bindin…
ENSMUSG00000039092	Sptlc3	8.89035	12.2645	19.4271	12.276	50.9852	25.7796	56.2404	18.9367	46.9398	27.9711	1.32019	0.48706	0.000199117	0.0194911	protein_coding	GO:0016021; GO:0009058; GO:0016020; GO:0030170; GO:0006629; GO:0005783; GO:0006665; GO:0016740; GO:0016746; GO:0005789; GO:0004758; GO:0046512; GO:0003824; GO:0046520; GO:0017059; GO:0046513	lipid metabolic process; serine C-palmitoyltransferase activity; sphingolipid metabolic process; sphingosine biosynthetic process; endoplasmic reticulum membrane; membrane; acyltransferase activity; catalytic activity; integral component of membrane; biosynthetic process; pyridoxal phosphate binding; endoplasmic reticulum; ceramide biosynthetic process; transferase activity; serine C-palmitoyltra…
ENSMUSG00000026295	Spp2	908.101	853.506	1129.64	815.942	3752.94	2300.3	2097.93	2442.35	1557.72	1762.05	1.29996	0.254047	1.20492e-08	1.38639e-05	protein_coding	GO:0065003; GO:0005576; GO:0046849; GO:0003674; GO:0032991	protein-containing complex assembly; molecular_function; extracellular region; bone remodeling; protein-containing complex
ENSMUSG00000000049	Apoh	417.627	369.466	551.001	475.334	1482.7	969.901	563.46	1319.45	1246.24	821.686	1.17793	0.286486	1.42891e-06	0.000643351	protein_coding	GO:0010898; GO:0033033; ; GO:0008201; GO:0009986; GO:0005886; GO:0008289; GO:0001937; GO:0006641; GO:0016525; GO:0051006; GO:0005543; GO:0051918; GO:0005576; GO:0031639; GO:0051917; GO:0034392; GO:0031100; GO:0030193; GO:0007597; GO:0060268; GO:0030195; GO:0005737; GO:0042627; GO:0007596; GO:0010596; GO:0034197; GO:0034364; GO:0042802; GO:0034361; GO:0005615; GO:0060230	; lipid binding; high-density lipoprotein particle; phospholipid binding; negative regulation of fibrinolysis; regulation of fibrinolysis; negative regulation of blood coagulation; positive regulation of lipoprotein lipase activity; blood coagulation; negative regulation of myeloid cell apoptotic process; cell surface; animal organ regeneration; heparin binding; triglyceride transport; negative r…
ENSMUSG00000027796	Smad9	62.5615	65.5918	80.1919	55.1734	186.344	128.215	130.01	238.872	97.1855	116.016	1.10386	0.310309	1.32901e-05	0.00320059	protein_coding	GO:0045893; GO:0030901; GO:0045597; GO:0051216; GO:0005634; GO:0030154; GO:0046872; GO:0001657; GO:0009653; GO:0030509; GO:0071144; GO:0005829; GO:0006355; GO:0005654; GO:0005667; GO:0071407; GO:0007179; GO:0001880; GO:0006357; GO:0006468; GO:0070411; GO:0005737; GO:0060395; GO:0030902; GO:0003677; GO:0000981; GO:0005515; GO:0000978; GO:0060348	positive regulation of cell differentiation; SMAD protein signal transduction; cell differentiation; nucleoplasm; cartilage development; transcription regulator complex; protein binding; Mullerian duct regression; cytosol; regulation of transcription, DNA-templated; anatomical structure morphogenesis; DNA binding; nucleus; metal ion binding; midbrain development; RNA polymerase II cis-regulatory …
ENSMUSG00000000686	Abhd15	99.616	71.3555	97.3761	75.0301	259.081	132.37	183.794	315.689	122.109	150.713	1.06706	0.341166	5.80762e-05	0.00864769	protein_coding	GO:0047372; ; GO:0016787; GO:0005576; GO:0044255; GO:0034338	; acylglycerol lipase activity; cellular lipid metabolic process; extracellular region; short-chain carboxylesterase activity; hydrolase activity
ENSMUSG00000097622	A330033J07Rik	22.9312	22.4799	15.855	20.6032	39.6539	72.0449	29.741	34.6147	82.8635	37.8652	1.04013	0.453059	0.000581153	0.0420848	lncRNA	GO:0003674; GO:0008150; GO:0005575	cellular_component; biological_process; molecular_function
ENSMUSG00000040147	Maob	194.607	177.856	264.629	191.853	487.066	319.281	882.932	404.88	294.713	357.535	1.00444	0.362114	0.000167615	0.0178942	protein_coding	; GO:0016491; GO:0097621; GO:0042135; GO:0008131; GO:0016021; GO:0048545; GO:0005741; GO:0045471; GO:0045964; GO:0014063; GO:0009636; GO:0051412; GO:0005743; GO:0005739; GO:0016020; GO:0010044; GO:0032496; GO:0050660; GO:0042802; GO:0010269	; response to selenium ion; response to ethanol; mitochondrial outer membrane; response to steroid hormone; negative regulation of serotonin secretion; neurotransmitter catabolic process; positive regulation of dopamine metabolic process; oxidoreductase activity; membrane; response to aluminum ion; response to lipopolysaccharide; monoamine oxidase activity; response to corticosterone; identical p…
ENSMUSG00000035435	Abca17	25.0113	24.1403	24.6301	17.5124	43.4698	68.1224	25.0123	74.8924	61.0011	40.4213	1.00192	0.417781	0.000461089	0.0357664	protein_coding	GO:0140359; GO:0016021; GO:0005319; ; GO:0055085; GO:0000166; GO:0016020; GO:0006869; GO:0006629; GO:0005783; GO:0006638; GO:0005789; GO:0043231; GO:0042626; GO:0005737; GO:0005524	; intracellular membrane-bounded organelle; ATP binding; lipid metabolic process; endoplasmic reticulum membrane; membrane; lipid transport; integral component of membrane; neutral lipid metabolic process; cytoplasm; ABC-type transporter activity; ATPase-coupled transmembrane transporter activity; nucleotide binding; transmembrane transport; endoplasmic reticulum; lipid transporter activity
ENSMUSG00000035270	Impg2	38.2509	37.9601	21.4931	23.3915	39.8607	94.2706	72.787	61.0057	86.9864	52.8896	0.998551	0.367793	0.000199636	0.0194911	protein_coding	GO:0007601; GO:0016021; GO:0033165; ; GO:0005201; GO:0043235; GO:0030198; GO:0016020; GO:0008201; GO:0008104; GO:0042995; GO:0060042; GO:0005576; GO:0005540; GO:0031012	; extracellular matrix; interphotoreceptor matrix; extracellular matrix structural constituent; membrane; integral component of membrane; hyaluronic acid binding; retina morphogenesis in camera-type eye; receptor complex; visual perception; cell projection; extracellular region; heparin binding; protein localization; extracellular matrix organization
ENSMUSG00000087611	4930458D05Rik	28.2185	23.4181	36.2234	39.3235	94.3001	64.5091	50.8163	66.2351	53.7162	50.7512	0.871731	0.320841	0.000212142	0.0202474	lncRNA	GO:0003674; GO:0008150; GO:0005575	cellular_component; biological_process; molecular_function
ENSMUSG00000043681	Fam25c	36.1142	56.1551	39.3641	59.8446	79.7108	103.503	80.5068	115.434	95.0355	73.9632	0.85302	0.262532	4.26169e-05	0.00700285	protein_coding	GO:0003674; GO:0008150; GO:0005575	cellular_component; biological_process; molecular_function
ENSMUSG00000039878	Slc39a5	735.907	667.343	684.03	481.519	1606.41	1097.17	1011.67	1476.21	1011.14	974.6	0.851599	0.220209	4.18648e-06	0.00139849	protein_coding	GO:0048026; GO:0016021; GO:0034224; ; GO:0055085; GO:0005887; GO:0016020; GO:0001654; GO:0005886; GO:0016323; GO:0006811; GO:0005385; GO:0006882; GO:0071578; GO:0030509; GO:0046873; GO:0030001; GO:0006829	positive regulation of mRNA splicing, via spliceosome; ; cellular response to zinc ion starvation; plasma membrane; BMP signaling pathway; membrane; zinc ion import across plasma membrane; integral component of membrane; eye development; basolateral plasma membrane; zinc ion transport; metal ion transport; transmembrane transport; ion transport; zinc ion transmembrane transporter activity; cellul…
ENSMUSG00000002578	Ikzf4	221.633	219.643	240.779	172.618	473.693	344.516	258.564	700.492	344.074	330.668	0.789705	0.330346	0.000475271	0.0364568	protein_coding	; GO:0051260; GO:0008270; GO:0019904; GO:0043565; GO:0045944; GO:0003700; GO:0005654; GO:0005634; GO:0006357; GO:0003677; GO:0046872; GO:0005515; GO:0043425; GO:0000978; GO:0032991; GO:0045892; GO:0016604	protein-containing complex; protein homooligomerization; ; metal ion binding; protein domain specific binding; sequence-specific DNA binding; RNA polymerase II cis-regulatory region sequence-specific DNA binding; positive regulation of transcription by RNA polymerase II; zinc ion binding; regulation of transcription by RNA polymerase II; nucleoplasm; negative regulation of transcription, DNA-temp…
ENSMUSG00000049971	Glt1d1	381.267	339.102	282.671	275.454	514.689	780.221	340.362	799.072	654.293	485.237	0.782035	0.29256	0.000232697	0.0215151	protein_coding	; GO:0016757; GO:0008150; GO:0016740; GO:0005576; GO:0003674; GO:0005829	; molecular_function; cytosol; glycosyltransferase activity; biological_process; transferase activity; extracellular region
ENSMUSG00000004558	Ndrg2	3411.25	2804.31	4523.16	2113.26	5897.3	6083.41	6027.9	5671.37	5686.08	4690.89	0.760396	0.224123	2.54197e-05	0.0050622	protein_coding	GO:0070373; ; GO:0005794; GO:0098978; GO:0099173; GO:0090361; GO:0048662; GO:0042995; GO:0005634; GO:0007399; GO:0030154; GO:0007165; GO:0030426; GO:0016055; GO:0001818; GO:0010574; GO:0048471; GO:0005737	negative regulation of ERK1 and ERK2 cascade; regulation of platelet-derived growth factor production; ; Golgi apparatus; regulation of vascular endothelial growth factor production; signal transduction; negative regulation of cytokine production; cell differentiation; cytoplasm; postsynapse organization; negative regulation of smooth muscle cell proliferation; perinuclear region of cytoplasm; ce…
ENSMUSG00000033022	Cdo1	3402.22	4538.26	5673.15	4835.58	6469.73	7396.45	11110.3	7863.72	8118.17	6600.85	0.715173	0.22297	4.8567e-05	0.00762023	protein_coding	GO:0017172; GO:0008198; GO:0016491; GO:0005886; GO:0046872; GO:0005829; GO:0005506; GO:0033762; GO:0051591; GO:0007595; GO:0019448; GO:0045471; GO:0042412; GO:0019530; GO:0019452; GO:0010243; GO:0043200; GO:0051213; GO:0016702; GO:0051384	response to ethanol; response to amino acid; L-cysteine catabolic process to taurine; dioxygenase activity; cytosol; oxidoreductase activity; cysteine dioxygenase activity; lactation; oxidoreductase activity, acting on single donors with incorporation of molecular oxygen, incorporation of two atoms of oxygen; iron ion binding; L-cysteine catabolic process; metal ion binding; taurine biosynthetic …
ENSMUSG00000050957	Insl6	67.6274	66.3669	64.8431	53.0911	117.236	103.573	87.0294	133.174	88.5877	86.8364	0.611926	0.24189	0.000387186	0.0323347	protein_coding	GO:0009566; GO:0005179; GO:0007165; GO:0005576; GO:0008584; GO:0007286; GO:0007283; GO:0043066; GO:0030317	male gonad development; negative regulation of apoptotic process; signal transduction; flagellated sperm motility; hormone activity; spermatid development; extracellular region; fertilization; spermatogenesis
ENSMUSG00000020656	Grhl1	37.5474	44.2579	67.0912	49.9808	87.5934	89.3125	87.7813	86.8595	70.045	68.941	0.611172	0.262148	0.00061398	0.0432641	protein_coding	; GO:0045616; GO:0045944; GO:0000976; GO:0005634; GO:1990837; GO:0043231; GO:0006355; GO:0043565; GO:0005654; GO:0006357; GO:0008544; GO:0002934; GO:0042803; GO:0031490; GO:0001228; GO:0003677; GO:0000978; GO:0061436	; intracellular membrane-bounded organelle; sequence-specific DNA binding; desmosome organization; positive regulation of transcription by RNA polymerase II; nucleoplasm; sequence-specific double-stranded DNA binding; chromatin DNA binding; regulation of transcription, DNA-templated; DNA-binding transcription activator activity, RNA polymerase II-specific; DNA binding; nucleus; regulation of kera…
ENSMUSG00000027950	Chrnb2	164.861	148.136	149.335	113.202	205.875	281.413	218.493	225.231	244.824	194.597	0.610874	0.186932	4.21815e-05	0.00698897	protein_coding	; GO:0060079; GO:0005887; GO:0050877; GO:0048814; GO:0022848; GO:0032225; GO:0045471; GO:0035176; GO:0007165; GO:0007605; GO:0007612; GO:0030890; GO:0001661; GO:0005230; GO:0033603; GO:0009897; GO:0095500; GO:2000300; GO:0042391; GO:0042220; GO:0001508; GO:0008542; GO:0034220; GO:0019233; GO:0051899; GO:0045202; GO:0051963; GO:0006816; GO:0001666; GO:0008306; GO:0110165; GO:0015464; GO:0045759; G…	; synapse; memory; protein-containing complex binding; protein binding; membrane; visual perception; sensory perception of pain; regulation of postsynaptic membrane potential; integral component of plasma membrane; transmitter-gated ion channel activity involved in regulation of postsynaptic membrane potential; acetylcholine receptor signaling pathway; chemical synaptic transmission; excitatory p…
ENSMUSG00000070960	Gm19680	60.0891	80.4868	92.2454	84.5404	122.361	108.98	145.951	153.815	124.037	108.056	0.604063	0.225757	0.000258985	0.0235256	processed_pseudogene
ENSMUSG00000029499	Pxmp2	1301.18	1462.98	1266.36	868.829	1838.32	2540.91	1527.8	1964.68	2142.49	1657.06	0.568156	0.231375	0.000433931	0.0340422	protein_coding	; GO:0016021; GO:0016020; GO:0005778; GO:0005737; GO:0032991	; peroxisomal membrane; membrane; integral component of membrane; cytoplasm; protein-containing complex
ENSMUSG00000040713	Creg1	2053.34	1750.21	2128.23	1903.55	3226.46	2820.38	2857.63	3152.18	2774.99	2518.55	0.558452	0.113052	3.77607e-08	3.40027e-05	protein_coding	; GO:0006355; GO:0005667; GO:0005576; GO:0005615; GO:0040008	; regulation of growth; extracellular space; regulation of transcription, DNA-templated; transcription regulator complex; extracellular region
ENSMUSG00000039470	Zdhhc2	257.614	171.667	208.174	164.821	327.1	270.189	350.814	328.429	269.654	260.94	0.494052	0.213594	0.000686946	0.0468004	protein_coding	GO:0140439; ; GO:0019706; GO:0005887; GO:0055038; GO:0018345; GO:0005886; GO:0042176; GO:0022407; GO:0016746; GO:0019705; GO:1903539; GO:0016021; GO:0005794; GO:0018230; GO:1903076; GO:1904719; GO:0016188; GO:0006612; GO:0005768; GO:1905751; GO:0030054; GO:0005783; GO:0098837; GO:1900273; GO:0045202; GO:0042803; GO:0016020; GO:0016740; GO:0005789; GO:0000139; GO:0072659; GO:0014069; GO:0016409; G…	; synapse; Golgi membrane; postsynaptic density; protein palmitoylation; transferase activity; regulation of cell-cell adhesion; Golgi apparatus; endoplasmic reticulum membrane; membrane; protein targeting to membrane; regulation of neuronal synaptic plasticity; endoplasmic reticulum; protein-cysteine S-palmitoyltransferase activity; positive regulation of long-term synaptic potentiation; integra…
ENSMUSG00000036854	Hspb6	355.871	340.335	366.7	369.947	528.116	438.897	621.85	564.979	484.561	452.362	0.485116	0.150615	5.38481e-05	0.00825173	protein_coding	; GO:0051082; GO:0005794; GO:0005634; GO:0005576; GO:0005730; GO:0005212; GO:0061077; GO:0051087; GO:0005829; GO:0005737; GO:0045766; GO:0042803; GO:0010667	; Golgi apparatus; unfolded protein binding; structural constituent of eye lens; cytosol; chaperone-mediated protein folding; negative regulation of cardiac muscle cell apoptotic process; chaperone binding; protein homodimerization activity; cytoplasm; nucleolus; positive regulation of angiogenesis; extracellular region; nucleus
ENSMUSG00000024132	Eci1	4395.52	4201.46	5035.26	4223.15	6806.26	5616.76	6680.58	6546.51	5390.48	5432.89	0.404769	0.135423	0.000124061	0.0151143	protein_coding	; GO:0004300; GO:0006631; GO:0016853; GO:0005759; GO:0006629; GO:0016863; GO:0006635; GO:0003824; GO:0005743; GO:0042802; GO:0004165; GO:0005739	; lipid metabolic process; fatty acid metabolic process; identical protein binding; mitochondrion; fatty acid beta-oxidation; catalytic activity; dodecenoyl-CoA delta-isomerase activity; enoyl-CoA hydratase activity; intramolecular oxidoreductase activity, transposing C=C bonds; mitochondrial matrix; isomerase activity; mitochondrial inner membrane
ENSMUSG00000027222	Pex16	1159.8	1175.48	1407.11	1009.45	1531.81	1883.47	1722.55	1621.08	1507.34	1446.45	0.385806	0.15477	0.000510051	0.0384133	protein_coding	; GO:0016021; GO:0045046; GO:0008022; GO:0016557; GO:0106101; GO:0007031; GO:0016020; GO:0005779; GO:0005778; GO:0005783; GO:0005789; GO:0032581; GO:0006625; GO:0005777; GO:0022615; GO:0016558	; ER-dependent peroxisome organization; protein import into peroxisome membrane; peroxisomal membrane; endoplasmic reticulum membrane; membrane; protein import into peroxisome matrix; integral component of membrane; protein targeting to peroxisome; protein to membrane docking; endoplasmic reticulum; protein C-terminus binding; ER-dependent peroxisome localization; integral component of peroxisoma…
ENSMUSG00000042770	Hebp1	1562.5	1782.68	1550.2	1722.61	2520.93	2402.26	1847.88	2594.86	2129.19	2012.57	0.383367	0.155164	0.000551997	0.04083	protein_coding	; GO:0110165	; cellular anatomical entity
ENSMUSG00000025464	Paox	367.906	409.02	421.102	460.916	590.776	674.924	538.928	520.33	527.736	501.293	0.365235	0.154941	0.000737204	0.0494118	protein_coding	; GO:0046592; GO:0016491; GO:0005782; GO:0006598; GO:0046203; GO:0052901; GO:0046208; GO:0052899; GO:0052902; GO:0052904; GO:0005777; GO:1901307; GO:0009447; GO:0005737; GO:0008215; GO:0052903; GO:0009446	; spermine:oxygen oxidoreductase (spermidine-forming) activity; spermidine:oxygen oxidoreductase (3-aminopropanal-forming) activity; putrescine catabolic process; oxidoreductase activity; spermidine catabolic process; positive regulation of spermidine biosynthetic process; N1-acetylspermidine:oxygen oxidoreductase (3-acetamidopropanal-forming) activity; polyamine catabolic process; cytoplasm; spe…
ENSMUSG00000044134	Pheta1	580.029	601.785	605.044	543.652	805.767	767.051	660.308	829.791	802.664	688.455	0.337052	0.126716	0.000365043	0.0308588	protein_coding	GO:0005802; ; GO:0005794; GO:0030136; GO:0031410; GO:0005768; GO:0001881; GO:0055037; GO:0005769; GO:0007032; GO:0042147; GO:0005829; GO:0042803	retrograde transport, endosome to Golgi; ; endosome; Golgi apparatus; cytosol; protein homodimerization activity; clathrin-coated vesicle; early endosome; receptor recycling; recycling endosome; cytoplasmic vesicle; trans-Golgi network; endosome organization
ENSMUSG00000035580	Kcnh8	24.573	19.0493	14.3902	89.8127	7.25944	1.07416	9.76658	6.38124	2.93397	19.4712	-0.031451	0.0827203	5.84557e-05	0.00864769	protein_coding	; GO:0016021; GO:0055085; GO:0005267; GO:0005216; GO:0016020; GO:0034765; GO:0005886; GO:0006811; GO:0006813; GO:0005249; GO:0071805; GO:0005244; GO:0050794	; voltage-gated potassium channel activity; potassium channel activity; plasma membrane; membrane; regulation of cellular process; integral component of membrane; voltage-gated ion channel activity; ion channel activity; regulation of ion transmembrane transport; ion transport; transmembrane transport; potassium ion transport; potassium ion transmembrane transport
ENSMUSG00000034780	B3galt1	88.2322	22.0493	30.8721	34.0301	13.8209	3.85314	6.53288	21.2474	2.66576	24.8115	-0.0320538	0.0829985	0.000250731	0.0229774	protein_coding	; GO:0016021; GO:0016757; GO:0005794; GO:0009312; GO:0008499; GO:0016020; GO:0030259; GO:0016758; GO:0047275; GO:0016740; GO:0000139; GO:0008194; GO:0006486; GO:0006682	; Golgi apparatus; glycosyltransferase activity; membrane; hexosyltransferase activity; integral component of membrane; Golgi membrane; UDP-galactose:beta-N-acetylglucosamine beta-1,3-galactosyltransferase activity; glucosaminylgalactosylglucosylceramide beta-galactosyltransferase activity; protein glycosylation; UDP-glycosyltransferase activity; galactosylceramide biosynthetic process; transfera…
ENSMUSG00000024912	Fosl1	20.2167	34.0445	44.3411	94.4769	10.2386	2.76985	5.65938	24.1974	5.12172	26.7851	-0.0320752	0.0830743	0.000175851	0.0183017	protein_coding	; GO:0045944; GO:0043065; GO:0007296; GO:0005634; GO:1990837; GO:0043231; GO:0005829; GO:0006355; GO:0003700; GO:0005654; GO:0045787; GO:0043005; GO:2000144; GO:0009629; GO:0060674; GO:0051591; GO:0007565; GO:0042734; GO:0014070; GO:0006357; GO:0007612; GO:0032570; GO:0042542; GO:0051412; GO:0001701; GO:0001228; GO:0000977; GO:0051091; GO:0009612; GO:0034097; GO:0003677; GO:0000981; GO:0008285; G…	; intracellular membrane-bounded organelle; learning; response to gravity; negative regulation of cell population proliferation; positive regulation of transcription by RNA polymerase II; nucleoplasm; positive regulation of apoptotic process; cytosol; sequence-specific double-stranded DNA binding; female pregnancy; response to organic cyclic compound; regulation of transcription, DNA-templated; D…
ENSMUSG00000039200	Atf7ip2	16.6318	11.75	24.9818	19.3019	11.615	0	3.01517	3.73321	1.46688	10.2773	-0.0322052	0.0830911	0.000182274	0.0185828	protein_coding	; GO:0008150; GO:0005634; GO:0005515; GO:0003674	; molecular_function; biological_process; protein binding; nucleus
ENSMUSG00000040963	Asgr2	10.5117	39.7263	12.8736	50.0232	9.90112	2.69929	5.68227	6.30306	1.94031	15.5179	-0.0329806	0.0837089	0.00016861	0.0179081	protein_coding	; GO:0016021; GO:0044322; GO:0055088; GO:0030282; GO:0016020; GO:0031647; GO:0006897; GO:0009100; GO:0048471; GO:0030246	; membrane; carbohydrate binding; integral component of membrane; regulation of protein stability; lipid homeostasis; endocytosis; perinuclear region of cytoplasm; endoplasmic reticulum quality control compartment; glycoprotein metabolic process; bone mineralization
ENSMUSG00000093910	Zfp853	15.4381	29.8992	23.3199	16.3923	6.01748	2.60342	10.7667	3.8744	0	12.0346	-0.0337162	0.0841404	0.000405226	0.0329123	protein_coding	GO:0000978; GO:0003700; GO:0006357	DNA-binding transcription factor activity; RNA polymerase II cis-regulatory region sequence-specific DNA binding; regulation of transcription by RNA polymerase II
ENSMUSG00000028864	Hgf	58.3326	105.047	56.4503	18.0185	26.0542	8.10111	15.8916	26.0104	12.8863	36.3102	-0.0401054	0.0893921	0.000535056	0.0398617	protein_coding	; GO:0030335; GO:0050728; GO:0005102; GO:0001934; GO:1902042; GO:0001889; GO:0043154; GO:1901299; GO:0031643; GO:0032715; GO:0014068; GO:0042056; GO:0048012; GO:0044877; GO:0051450; GO:1900744; GO:0005576; GO:0050731; GO:0004252; GO:0090201; GO:0043066; GO:0031100; GO:0070572; GO:0050918; GO:0000902; GO:0060665; GO:0035729; GO:0045766; GO:0032733; GO:2000573; GO:0033137; GO:0008083; GO:0060326; G…	; epithelial cell proliferation; cell morphogenesis; positive regulation of protein phosphorylation; positive regulation of myelination; protein-containing complex binding; chemoattractant activity; cellular response to hepatocyte growth factor stimulus; protein binding; positive regulation of phosphatidylinositol 3-kinase signaling; cell chemotaxis; serine-type endopeptidase activity; negative r…
ENSMUSG00000003476	Crhr2	29.6287	15.1396	18.4303	29.8133	4.64268	4.37809	10.8087	3.25909	11.1184	14.1354	-0.04396	0.0932481	0.000330069	0.0283654	protein_coding	GO:0010460; ; GO:0043196; GO:0005791; GO:0032874; GO:0043950; GO:0005886; GO:0070852; GO:0071376; GO:0043679; GO:0016021; GO:0005794; GO:0043404; GO:0016525; GO:0033685; GO:0032755; GO:0045777; GO:0010628; GO:0043204; GO:0015056; GO:0004930; GO:0051092; GO:0030425; GO:0007015; GO:0004888; GO:0010629; GO:2000293; GO:0060291; GO:0007165; GO:0043025; GO:0019233; GO:0042423; GO:0030424; GO:0030855; G…	; negative regulation of luteinizing hormone secretion; long-term synaptic potentiation; negative regulation of epinephrine secretion; axon; adenylate cyclase-modulating G protein-coupled receptor signaling pathway; peptide hormone binding; regulation of ERK1 and ERK2 cascade; protein kinase C-activating G protein-coupled receptor signaling pathway; axon terminus; skeletal muscle tissue growth; p…
ENSMUSG00000042379	Esm1	442.188	434.478	514.101	90.0072	30.0254	61.7236	181.833	72.1607	79.16	211.742	-0.0453799	0.0953531	3.79197e-05	0.00668736	protein_coding	GO:0008284; GO:0005178; GO:0005576; GO:0002040; GO:1902204; GO:0005171; GO:0005575; GO:0001525; GO:0005520	cellular_component; positive regulation of hepatocyte growth factor receptor signaling pathway; hepatocyte growth factor receptor binding; integrin binding; positive regulation of cell population proliferation; angiogenesis; sprouting angiogenesis; extracellular region; insulin-like growth factor binding
ENSMUSG00000035352	Ccl12	19.1046	45.3535	39.6533	47.9854	13.6177	7.42117	19.4859	3.90849	5.51739	22.4497	-0.0470523	0.0969775	0.000116174	0.0144077	protein_coding	; GO:0016004; GO:0019221; GO:0070374; GO:0071347; GO:0070098; GO:0044828; GO:0043491; GO:0008009; GO:0008360; GO:0005576; GO:0071407; GO:0043547; GO:0004672; GO:0071356; GO:0007267; GO:0048245; GO:0030593; GO:2000134; GO:0048020; GO:0048246; GO:0034351; GO:0031663; GO:0000165; GO:0007165; GO:0006468; GO:0006887; GO:0070664; GO:0031727; GO:0005125; GO:0043524; GO:0031640; GO:0090280; GO:0002687; G…	; inflammatory response; negative regulation of neuron apoptotic process; neutrophil chemotaxis; chemokine-mediated signaling pathway; chemotaxis; macrophage chemotaxis; positive regulation of GTPase activity; calcium ion transport; cellular response to tumor necrosis factor; astrocyte cell migration; regulation of cell shape; eosinophil chemotaxis; CCR2 chemokine receptor binding; positive regul…
ENSMUSG00000117613	Gm2629	14.1354	25.2716	13.6568	19.719	5.36573	7.52395	5.79417	6.00464	6.961	11.6036	-0.0482321	0.0977445	0.000682225	0.046663	lncRNA
ENSMUSG00000079298	Klrb1b	75.9336	32.4832	33.0202	81.4047	10.6263	5.20596	16.6752	24.4784	4.81013	31.6264	-0.0498115	0.100801	2.34905e-05	0.00476973	protein_coding	; GO:0016021; GO:0005887; GO:0016020; GO:0045953; GO:0005886; GO:0038023; GO:0009897; GO:0005515; GO:0042802; GO:0030246	; identical protein binding; negative regulation of natural killer cell mediated cytotoxicity; plasma membrane; signaling receptor activity; membrane; carbohydrate binding; integral component of membrane; external side of plasma membrane; integral component of plasma membrane; protein binding
ENSMUSG00000022371	Col14a1	1293.85	1025.8	1266.32	466.848	310.983	133.129	617.403	395.194	134.564	627.121	-0.0499449	0.100454	0.000204158	0.0196666	protein_coding	; GO:0110165; GO:0030199; GO:0048873; GO:0003229; GO:0062023; GO:0061050; GO:0005576; GO:0005515; GO:0007155; GO:0005614; GO:0030020; GO:0005581; GO:0005615	; extracellular matrix structural constituent conferring tensile strength; collagen fibril organization; interstitial matrix; homeostasis of number of cells within a tissue; collagen trimer; regulation of cell growth involved in cardiac muscle cell development; cell adhesion; ventricular cardiac muscle tissue development; extracellular space; extracellular region; collagen-containing extracellula…
ENSMUSG00000114513	Gm47780	37.7327	30.367	32.4889	35.2955	9.48311	10.9346	27.1167	9.78923	6.68959	22.2108	-0.0515967	0.101912	0.000750108	0.0499534	lncRNA
ENSMUSG00000035258	Abi3bp	341.579	420.273	203.743	138.89	52.6005	78.2973	181.967	56.1463	103.486	175.22	-0.0572138	0.110928	0.000210369	0.0201711	protein_coding	; GO:0030198; GO:0008201; GO:0062023; GO:0005539; GO:0010811; GO:0005515; GO:0005614; GO:0008285; GO:0005201; GO:1905209; GO:0031012; GO:0005518; GO:1904597	; extracellular matrix; positive regulation of cardiocyte differentiation; positive regulation of cell-substrate adhesion; negative regulation of connective tissue replacement involved in inflammatory response wound healing; extracellular matrix structural constituent; glycosaminoglycan binding; negative regulation of cell population proliferation; extracellular matrix organization; collagen bind…
ENSMUSG00000092415	Gm20513	24.8673	31.0419	29.2157	53.3275	13.927	18.0545	9.96426	17.0613	10.1569	23.0685	-0.0663588	0.127095	0.00047441	0.0364568	lncRNA
ENSMUSG00000021508	Cxcl14	917.228	1066.1	826.159	424.951	257.717	235.367	651.718	240.147	300.971	546.707	-0.0725858	0.142467	0.000411895	0.033065	protein_coding	GO:0005794; GO:2000503; GO:0048839; GO:0045662; GO:0008009; GO:0060326; GO:0007165; GO:0061844; GO:0005576; GO:0006955; GO:0005125; GO:0031640; GO:0005615	cell chemotaxis; chemokine activity; immune response; Golgi apparatus; inner ear development; signal transduction; negative regulation of myoblast differentiation; killing of cells of other organism; antimicrobial humoral immune response mediated by antimicrobial peptide; positive regulation of natural killer cell chemotaxis; extracellular space; extracellular region; cytokine activity
ENSMUSG00000085517	Gm12963	25.8235	33.0607	36.4301	29.4126	8.54562	19.7672	12.7385	7.3962	11.0545	20.4699	-0.0835227	0.182223	0.000165435	0.0178942	lncRNA	GO:0003674; GO:0008150; GO:0005575	cellular_component; biological_process; molecular_function
ENSMUSG00000031343	Gabra3	278.482	260.387	259.93	127.657	135.372	42.9135	115.231	119.106	72.7468	156.869	-0.0880653	0.203269	0.000299786	0.0261978	protein_coding	; GO:0098794; GO:0005887; GO:0005216; GO:0005886; GO:0050877; GO:0060078; GO:0016021; GO:0005237; GO:0043005; GO:0099060; GO:0004890; GO:0032590; GO:0030594; GO:0045211; GO:0034220; GO:0030054; GO:0004888; GO:0007214; GO:0007165; GO:0034707; GO:0098982; GO:0045202; GO:0005230; GO:0007268; GO:0016020; GO:1902476; GO:0022851; GO:0051932; GO:0006811; GO:1902711; GO:0006821; GO:0042391; GO:1904315; G…	; synapse; benzodiazepine receptor activity; inhibitory extracellular ligand-gated ion channel activity; GABA-gated chloride ion channel activity; GABA-A receptor activity; synaptic transmission, GABAergic; GABA-A receptor complex; extracellular ligand-gated ion channel activity; membrane; GABA-ergic synapse; postsynapse; postsynaptic membrane; regulation of postsynaptic membrane potential; integ…
ENSMUSG00000033033	Calhm2	121.446	115.334	103.642	121.446	60.9587	21.5595	86.8598	54.7452	42.8705	80.9846	-0.0959767	0.250807	0.00061415	0.0432641	protein_coding	GO:0098655; GO:0016021; GO:0034220; GO:0005887; GO:0016020; GO:0005261; GO:0043065; GO:0006811	cation channel activity; membrane; integral component of membrane; ion transmembrane transport; cation transmembrane transport; ion transport; positive regulation of apoptotic process; integral component of plasma membrane
ENSMUSG00000026004	Kansl1l	2714.62	2412.36	2467.73	2407.29	1817.57	1867.6	1616.4	2085.39	1898.55	2143.06	-0.367221	0.119195	0.000104188	0.0132382	protein_coding	; GO:0008150; GO:0000123; GO:0044545; GO:0035035	; NSL complex; histone acetyltransferase complex; histone acetyltransferase binding; biological_process
ENSMUSG00000022844	Pdia5	535.247	523.064	454.937	460.88	299.121	389.593	367.683	300.669	322.414	405.956	-0.47987	0.150918	6.50261e-05	0.0091616	protein_coding	; GO:0016853; GO:0005783; GO:0015035; GO:0006457; GO:0005788; GO:0003756	; protein-disulfide reductase activity; protein disulfide isomerase activity; endoplasmic reticulum; endoplasmic reticulum lumen; protein folding; isomerase activity
ENSMUSG00000044350	Lacc1	316.947	275.971	267.662	294.335	212.494	174.524	214.413	187.482	190.869	237.189	-0.48853	0.144829	3.36986e-05	0.00623154	protein_coding	; GO:0045087; GO:0005634; GO:0046872; GO:0005777; GO:0047975; GO:0002376; GO:0004000; GO:0002720; GO:0005507; GO:0005783; GO:0005737; GO:0050727; GO:0004731; GO:0017061; GO:0016740; GO:0016787; GO:0030641; GO:0002221; GO:1900542; GO:0070431; GO:0006954	; inflammatory response; transferase activity; purine-nucleoside phosphorylase activity; innate immune response; S-methyl-5-thioadenosine phosphorylase activity; endoplasmic reticulum; regulation of inflammatory response; hydrolase activity; nucleus; nucleotide-binding oligomerization domain containing 2 signaling pathway; metal ion binding; cytoplasm; guanosine phosphorylase activity; immune sys…
ENSMUSG00000030263	Lrmp	154.129	192.888	141.778	180.507	108.647	108.825	119.322	93.7847	117.258	135.238	-0.502951	0.192215	0.000336161	0.0287695	protein_coding	; GO:0016021; GO:0005737; GO:0016020	; integral component of membrane; membrane; cytoplasm
ENSMUSG00000031207	Msn	6431.13	6048.74	5082.12	7458.33	4147.03	3686.02	4857.62	3939.32	4021.43	5074.64	-0.516128	0.159819	5.30206e-05	0.00819485	protein_coding	GO:0031527; ; GO:0009986; GO:0071944; GO:0005886; GO:0005102; GO:0030315; GO:0001931; GO:0050900; GO:0016324; GO:0061028; GO:1902115; GO:0005829; GO:0072678; GO:0030667; GO:1903364; GO:0001771; GO:0010628; GO:0043209; GO:0008360; GO:0042098; GO:0051286; GO:0022612; GO:0022614; GO:2000643; GO:0003725; GO:0030175; GO:0007159; GO:0016323; GO:0042995; GO:0019901; GO:0050839; GO:0005925; GO:0005856; G…	; cell periphery; pseudopodium; positive regulation of protein localization to early endosome; regulation of cell shape; cytoplasmic side of plasma membrane; secretory granule membrane; cellular response to testosterone stimulus; apical plasma membrane; apical part of cell; protein binding; cell adhesion molecule binding; T-tubule; membrane; cytosol; T cell migration; cytoskeletal protein binding…
ENSMUSG00000039103	Nexn	228.398	279.164	357.38	352.66	213.858	209.465	207.887	155.692	178.116	242.513	-0.517948	0.219278	0.000631699	0.0440509	protein_coding	; GO:0005886; GO:0009617; GO:0007411; GO:0098632; GO:0070593; GO:0007156; GO:0008307; GO:0007155; GO:0030018; GO:0051015; GO:0051493; GO:0030054; GO:0030334; GO:0005925; GO:0005856; GO:0003779; GO:0030424; GO:0005737; GO:0005912; GO:0015629; GO:0005515; GO:0030055	; axon; homophilic cell adhesion via plasma membrane adhesion molecules; protein binding; actin filament binding; dendrite self-avoidance; cell adhesion; actin binding; response to bacterium; adherens junction; regulation of cytoskeleton organization; structural constituent of muscle; cytoplasm; axon guidance; Z disc; regulation of cell migration; cell-substrate junction; cell-cell adhesion media…
ENSMUSG00000062826	Ces2f	120.728	118.061	138.96	159.932	86.7522	92.6317	87.0217	71.5767	93.6437	107.701	-0.52062	0.207036	0.000430597	0.0340422	protein_coding	GO:0016787; GO:0006693; GO:0052689; GO:0043231	prostaglandin metabolic process; carboxylic ester hydrolase activity; intracellular membrane-bounded organelle; hydrolase activity
ENSMUSG00000029771	Irf5	630.362	573.11	475.727	510.602	335.389	332.639	362.534	364.466	410.702	443.948	-0.529516	0.147309	1.48394e-05	0.00347009	protein_coding	; GO:0045893; GO:0032481; GO:0045944; GO:0000976; GO:0051607; GO:0045087; GO:0043065; GO:0005634; GO:0032494; GO:1990837; GO:0019221; GO:0002376; GO:0006355; GO:0043565; GO:0003700; GO:0006357; GO:0019901; GO:0005737; GO:0001228; GO:0032495; GO:0003677; GO:0000981; GO:0009987; GO:0005515; GO:0042802; GO:0000978; GO:0006954	; inflammatory response; sequence-specific DNA binding; response to peptidoglycan; defense response to virus; positive regulation of transcription by RNA polymerase II; positive regulation of apoptotic process; innate immune response; protein binding; sequence-specific double-stranded DNA binding; response to muramyl dipeptide; regulation of transcription, DNA-templated; DNA-binding transcription…
ENSMUSG00000021701	Plk2	351.093	490.394	400.75	451.469	238.283	276.877	364.123	234.342	209.713	335.227	-0.534158	0.229785	0.000712688	0.0482369	protein_coding	; GO:0000082; GO:0106310; GO:0005634; GO:0004674; GO:0000785; GO:0005814; GO:0032486; GO:0045732; GO:2000773; GO:0016301; GO:0061000; GO:0043008; GO:0016525; GO:0000278; GO:0018105; GO:0044877; GO:0032092; GO:0106311; GO:0071866; GO:0043066; GO:0004672; GO:0030425; GO:0007613; GO:0032436; GO:0032465; GO:0090050; GO:0060292; GO:0005813; GO:0042995; GO:0060291; GO:0006468; GO:0016310; GO:0005856; G…	; G1/S transition of mitotic cell cycle; long-term synaptic potentiation; ATP-dependent protein binding; memory; protein-containing complex binding; centrosome; positive regulation of protein catabolic process; transferase activity; regulation of synaptic plasticity; protein binding; regulation of cytokinesis; positive regulation of autophagy; negative regulation of apoptotic process; protein ser…
ENSMUSG00000060216	Arrb2	842.74	1159.79	896.277	1085	606.964	660.518	762.309	567.467	614.878	799.55	-0.55024	0.164897	3.67317e-05	0.00655819	protein_coding	; GO:0043154; GO:2000727; GO:0005829; GO:0071889; GO:0005654; GO:0051928; GO:0007179; GO:0045860; GO:0006897; GO:0005768; GO:0033138; GO:0008277; GO:1990763; GO:0007165; GO:0031826; GO:0031625; GO:0009968; GO:0042802; GO:0032720; GO:0031859; GO:0032967; GO:0031702; GO:0032715; GO:0034122; GO:0090201; GO:0015031; GO:0050965; GO:1904037; GO:0016323; GO:0002092; GO:0031762; GO:0006366; GO:0060326; G…	; protein-containing complex binding; nucleoplasm; transcription by RNA polymerase II; follicle-stimulating hormone signaling pathway; protein binding; cell chemotaxis; proteasome-mediated ubiquitin-dependent protein catabolic process; cytosol; membrane; dendritic spine; protein ubiquitination; G protein-coupled receptor binding; positive regulation of peptidyl-tyrosine phosphorylation; positive …
ENSMUSG00000048865	Arhgap30	555.901	537.958	403.039	511.051	369.236	232.083	367.376	270.802	327.801	397.25	-0.55748	0.209628	0.000294505	0.0259553	protein_coding	; GO:0043231; GO:0007165	signal transduction; ; intracellular membrane-bounded organelle
ENSMUSG00000026395	Ptprc	855.082	770.68	633.133	767.847	515.284	426.71	504.097	446.655	556.161	608.405	-0.558755	0.151154	9.92035e-06	0.00263411	protein_coding	; GO:0005887; GO:0008201; GO:0030507; GO:0051726; GO:0042100; GO:0001779; GO:0050853; GO:0004721; GO:0046641; GO:0042102; GO:0050764; GO:0030890; GO:0061099; GO:0009897; GO:0030217; GO:2001238; GO:0048864; GO:0050732; GO:2000648; GO:0032703; GO:0051607; GO:0001916; GO:0061097; GO:0048539; GO:0032677; GO:0006933; GO:0043395; GO:0045060; GO:0070373; GO:0048304; GO:0001960; GO:0045121; GO:0032059; G…	; plasma membrane raft distribution; protein binding; positive regulation of gamma-delta T cell differentiation; peptidyl-tyrosine dephosphorylation; regulation of humoral immune response mediated by circulating immunoglobulin; positive regulation of T cell proliferation; membrane; negative regulation of interleukin-2 production; protein tyrosine phosphatase activity; positive regulation of extri…
ENSMUSG00000022098	Bmp1	859.383	848.188	819.459	1165.47	744.61	429.321	613.557	532.647	530.477	727.013	-0.567779	0.217822	0.000347705	0.0295136	protein_coding	; GO:0051216; GO:0008233; GO:0030154; GO:0046872; GO:0008237; GO:0061036; GO:0005794; GO:0004222; GO:0005576; GO:0005509; GO:0001503; GO:0062023; GO:0007165; GO:0031982; GO:0005125; GO:0008270; GO:0008083; GO:0016787; GO:0005515; GO:0042802; GO:0005615; GO:0006508	; cell differentiation; zinc ion binding; ossification; cartilage development; protein binding; Golgi apparatus; cytokine activity; proteolysis; hydrolase activity; vesicle; metal ion binding; identical protein binding; positive regulation of cartilage development; signal transduction; growth factor activity; extracellular space; collagen-containing extracellular matrix; metalloendopeptidase acti…
ENSMUSG00000031506	Ptpn7	95.0834	102.082	88.9319	93.8674	67.0428	55.9572	63.3777	43.2386	62.7603	74.7046	-0.569388	0.228953	0.000456074	0.0355103	protein_coding	; GO:0016791; GO:0016311; GO:0004725; GO:0072686; GO:0006470; GO:0015630; GO:0016787; GO:0005856; GO:0035335; GO:0009898; GO:0005829; GO:0005737; GO:0004721	; peptidyl-tyrosine dephosphorylation; cytoskeleton; phosphatase activity; cytosol; cytoplasmic side of plasma membrane; mitotic spindle; cytoplasm; protein tyrosine phosphatase activity; hydrolase activity; dephosphorylation; phosphoprotein phosphatase activity; microtubule cytoskeleton; protein dephosphorylation
ENSMUSG00000026979	Psd4	221.717	205.587	180.55	227.492	142.148	103.272	129.048	133.602	151.462	166.098	-0.575315	0.180828	6.01441e-05	0.00877214	protein_coding	; GO:0032012; GO:0016020; GO:0005085; GO:0005886; GO:0050790; GO:0042995; GO:0008289; GO:0032587	; lipid binding; plasma membrane; membrane; ruffle membrane; regulation of ARF protein signal transduction; regulation of catalytic activity; cell projection; guanyl-nucleotide exchange factor activity
ENSMUSG00000040690	Col16a1	535.089	479.383	542.124	811.673	327.36	374.93	457.429	323.841	322.223	463.783	-0.57758	0.227395	0.00040893	0.033027	protein_coding	; GO:0033627; GO:0005201; GO:0030198; GO:0051894; GO:0005588; GO:0062023; GO:0005178; GO:0033622; GO:0005576; GO:0007155; GO:0030020; GO:0005581; GO:0005615; GO:0031012; GO:0071230	; extracellular matrix; extracellular matrix structural constituent conferring tensile strength; extracellular matrix structural constituent; integrin activation; collagen trimer; integrin binding; cell adhesion mediated by integrin; cell adhesion; positive regulation of focal adhesion assembly; collagen type V trimer; extracellular space; extracellular region; cellular response to amino acid sti…
ENSMUSG00000015340	Cybb	685.541	668.365	500.131	655.676	498.548	238.803	430.813	335.071	368.575	486.836	-0.583374	0.253939	0.000718713	0.0484862	protein_coding	GO:0005635; ; GO:0097411; GO:0005887; GO:1904845; GO:0005791; GO:0071276; GO:0016491; GO:0045087; GO:0005886; GO:0045730; GO:0006952; GO:0046872; GO:0071361; GO:0016175; GO:1904044; GO:0016021; GO:0005794; GO:0022900; GO:0006801; GO:0097038; GO:0005244; GO:0032760; GO:0030425; GO:0009055; GO:0034220; GO:0034765; GO:0071456; GO:0005783; GO:0043025; GO:0046982; GO:0050665; GO:0005739; GO:0005737; G…	; inflammatory response; response to angiotensin; innate immune response; protein binding; perinuclear endoplasmic reticulum; superoxide metabolic process; Golgi apparatus; membrane; oxidoreductase activity; phagocytic vesicle; cellular response to ethanol; endoplasmic reticulum; response to aldosterone; cellular response to L-glutamine; positive regulation of angiogenesis; protein heterodimeriza…
ENSMUSG00000038642	Ctss	1471.21	1428.77	1456.58	2043.85	1357.27	723.448	918.236	975.363	849.25	1247.11	-0.585556	0.238289	0.000501813	0.038023	protein_coding	GO:0031410; GO:0005764; GO:0051930; GO:0009986; GO:0010447; GO:0008233; GO:0006508; GO:0043231; GO:0019886; GO:0005518; GO:0005770; GO:0030574; GO:2001259; GO:0043394; GO:0048002; GO:0005576; GO:0050729; GO:0004197; GO:0002250; GO:0001968; GO:0043236; GO:0016020; GO:0045335; GO:0008234; GO:0016787; GO:0006955; GO:0016485; GO:0051603; GO:0031905; GO:0034769; GO:0005615; GO:0097067; GO:0045453	regulation of sensory perception of pain; response to acidic pH; intracellular membrane-bounded organelle; fibronectin binding; lysosome; laminin binding; adaptive immune response; positive regulation of inflammatory response; cysteine-type peptidase activity; antigen processing and presentation of peptide antigen; positive regulation of cation channel activity; membrane; antigen processing and p…
ENSMUSG00000035299	Mid1	1019.08	959.836	1120.7	1206.98	591.247	774.398	672.077	761.775	618.37	858.275	-0.591534	0.146242	2.43251e-06	0.000968842	protein_coding	; GO:0005874; GO:0032874; GO:0046872; GO:0051219; GO:0005881; GO:0007026; GO:0015630; GO:0035372; GO:0005856; GO:0019899; GO:0005737; GO:0008270; GO:0050794; GO:0042803; GO:0031625; GO:0016740; GO:0008017; GO:0005515; GO:0042802	; protein localization to microtubule; zinc ion binding; transferase activity; negative regulation of microtubule depolymerization; microtubule binding; microtubule cytoskeleton; protein binding; positive regulation of stress-activated MAPK cascade; phosphoprotein binding; cytoplasmic microtubule; metal ion binding; identical protein binding; protein homodimerization activity; cytoplasm; enzyme b…
ENSMUSG00000026235	Epha4	148.099	207.042	195.913	124.212	119.207	94.4125	88.1489	87.733	114.61	131.042	-0.594672	0.245774	0.000523546	0.039145	protein_coding	; GO:0005887; GO:0005769; GO:0016301; GO:1900272; GO:0007155; GO:0005768; GO:0005003; GO:1902961; GO:0042995; GO:0050770; GO:0005524; GO:0061098; GO:0099055; GO:0042802; GO:0010719; GO:0050821; GO:0008284; GO:0007399; GO:0021957; GO:0045785; GO:0008045; GO:0007411; GO:0072178; GO:0050775; GO:0043507; GO:0005741; GO:0070373; GO:0043087; GO:0030175; GO:1900038; GO:0046875; GO:0048681; GO:0098685; G…	; synapse; protein stabilization; negative regulation of axon regeneration; protein binding; membrane; early endosome membrane; dendritic spine; early endosome; endoplasmic reticulum; cell adhesion; positive regulation of cell adhesion; transmembrane receptor protein tyrosine kinase activity; integral component of plasma membrane; cell body; adherens junction; perikaryon; positive regulation of a…
ENSMUSG00000039158	Akna	415.019	374.811	317.376	374.055	246.316	147.259	291.563	195.167	230.672	288.027	-0.595823	0.234144	0.000391503	0.0324801	protein_coding	; GO:0005874; GO:0045944; GO:0021849; GO:0005634; GO:0005814; GO:0007399; GO:0001650; GO:0043231; GO:0005829; GO:0005654; GO:0060234; GO:0060232; GO:0005813; GO:0005856; GO:0005737; GO:0050727; GO:0003677; GO:0005515; GO:0001837	; intracellular membrane-bounded organelle; fibrillar center; positive regulation of transcription by RNA polymerase II; centrosome; nucleoplasm; neuroblast division in subventricular zone; protein binding; cytosol; delamination; epithelial to mesenchymal transition; neuroblast delamination; regulation of inflammatory response; DNA binding; nucleus; cytoplasm; centriole; microtubule; cytoskeleton…
ENSMUSG00000020437	Myo1g	229.071	246.931	241.705	312.515	115.65	195.861	177.334	142.869	154.024	201.773	-0.597479	0.217048	0.000219496	0.0206707	protein_coding	GO:0031589; ; GO:0038096; GO:0005886; GO:0008289; GO:0002456; GO:0005547; GO:0002376; GO:0001891; GO:0005654; GO:0006909; GO:0000146; GO:0031256; GO:0051015; GO:0005546; GO:0030050; GO:0016459; GO:0003774; GO:0007015; GO:0030175; GO:0002250; GO:0042995; GO:0031982; GO:0006887; GO:0071976; GO:0003779; GO:0005516; GO:0030027; GO:0005737; GO:0005524; GO:0015629; GO:0000166; GO:0016020; GO:0005902; G…	; lipid binding; phagocytosis; nucleoplasm; adaptive immune response; microfilament motor activity; cell-substrate adhesion; Fc-gamma receptor signaling pathway involved in phagocytosis; actin filament binding; phosphatidylinositol-3,4,5-trisphosphate binding; membrane; exocytosis; motor activity; nucleotide binding; phosphatidylinositol-4,5-bisphosphate binding; cell projection; actin binding; c…
ENSMUSG00000025743	Sdc3	1388.8	1344.74	1459.28	1326.9	847.147	606.912	1266.61	664.19	675.975	1064.51	-0.600808	0.259384	0.000681611	0.046663	protein_coding	; GO:0016021; GO:0016477; GO:0005796; GO:0016020; GO:0044393; GO:0009986; GO:0043005; GO:0005886; GO:0030334; GO:0005515; GO:0030424; GO:0042802; GO:0007155; GO:0032991	; neuron projection; identical protein binding; plasma membrane; membrane; integral component of membrane; cell surface; cell migration; axon; regulation of cell migration; cell adhesion; Golgi lumen; microspike; protein binding; protein-containing complex
ENSMUSG00000022831	Hcls1	476.843	412.927	428.029	450.438	273.317	287.344	353.793	196.947	241.632	346.808	-0.601337	0.201267	0.000110745	0.0138171	protein_coding	; GO:0110165; GO:0009725; GO:0071345; GO:0030854; GO:0045944; GO:0008284; GO:0005886; GO:0042531; GO:0005634; GO:0005829; GO:0014068; GO:2000107; GO:0044877; GO:0005667; GO:0061629; GO:0050731; GO:0051897; GO:0030833; GO:0051015; GO:0033138; GO:0030218; GO:0005884; GO:0030864; GO:0019901; GO:0030427; GO:0042307; GO:0000122; GO:0003779; GO:0005739; GO:0005737; GO:0051091; GO:0045651; GO:0017124; G…	; positive regulation of tyrosine phosphorylation of STAT protein; positive regulation of granulocyte differentiation; positive regulation of transcription by RNA polymerase II; cellular response to cytokine stimulus; positive regulation of macrophage differentiation; protein-containing complex binding; transcription regulator complex; response to hormone; site of polarized growth; protein bindin…
ENSMUSG00000019979	Apaf1	300.405	355.078	255.506	326.951	248.041	117.526	207.205	179.865	155.298	238.431	-0.604007	0.264636	0.000726413	0.0488465	protein_coding	GO:0070059; ; GO:0043531; GO:0007568; GO:0005634; GO:0030154; GO:0030900; GO:0051402; GO:0042981; GO:0071560; GO:0005829; GO:0043293; GO:0006919; GO:0097190; GO:0001843; GO:0008656; GO:0007420; GO:0008635; GO:0001822; GO:0005737; GO:0006915; GO:0005524; GO:0031072; GO:2001235; GO:0007584; GO:0010659; GO:0000166; GO:1902510; GO:0001666; GO:0005515; GO:0042802; GO:0032991	; cysteine-type endopeptidase activator activity involved in apoptotic process; kidney development; cardiac muscle cell apoptotic process; cell differentiation; cellular response to transforming growth factor beta stimulus; apoptotic signaling pathway; protein binding; brain development; neuron apoptotic process; neural tube closure; aging; cytosol; apoptotic process; nucleotide binding; forebrai…
ENSMUSG00000079293	Clec7a	195.821	144.709	148.009	245.072	134.594	103.223	87.316	115.26	94.9762	140.998	-0.611429	0.261394	0.000640065	0.0443894	polymorphic_pseudogene	; GO:0030335; GO:0038187; GO:0032930; GO:0032731; GO:0032874; GO:0008284; GO:0009986; GO:0045087; GO:0005886; GO:0002366; GO:0046872; GO:0071226; GO:0001879; GO:0001775; GO:0002376; GO:0043123; GO:0032747; GO:0001878; GO:0016021; GO:0061760; GO:0032755; GO:0043122; GO:0051712; GO:0032757; GO:0010628; GO:0050731; GO:0002732; GO:0090303; GO:2000318; GO:0031334; GO:0051092; GO:0002720; GO:0051251; G…	; inflammatory response; positive regulation of monocyte chemotactic protein-1 production; positive regulation of T-helper 17 type immune response; positive regulation of lymphocyte activation; positive regulation of calcium-mediated signaling; positive regulation of interleukin-2 production; positive regulation of interleukin-8 production; positive regulation of superoxide anion generation; regu…
ENSMUSG00000031024	Denn2b	741.467	1095.15	1071.82	1152.46	693.57	641.8	587.964	653.661	543	797.877	-0.612097	0.177172	2.27069e-05	0.00465626	protein_coding	; GO:0070374; GO:0016020; GO:0005768; GO:0005085; GO:0005886; GO:0050790; GO:0055037; GO:0005938; GO:0005575; GO:0005737	; cell cortex; cellular_component; plasma membrane; endosome; membrane; recycling endosome; positive regulation of ERK1 and ERK2 cascade; cytoplasm; regulation of catalytic activity; guanyl-nucleotide exchange factor activity
ENSMUSG00000048163	Selplg	338.759	333.339	304.07	348.375	189.214	147.737	277.258	170.502	197.273	256.281	-0.633023	0.215564	0.000129382	0.0155792	protein_coding	; GO:0016021; GO:0016020	membrane; ; integral component of membrane
ENSMUSG00000034116	Vav1	193.031	211.813	208.785	246.736	110.121	153.883	160.401	89.5595	116.132	165.607	-0.64336	0.234656	0.000221422	0.0206707	protein_coding	; GO:0007264; GO:0140031; GO:0046872; GO:0045785; GO:0042110; GO:0005829; GO:0044093; GO:0007229; GO:0006909; GO:0043547; GO:0030593; GO:0045954; GO:0072593; GO:0005085; GO:0007165; GO:0005911; GO:0001784; GO:0007166; GO:0008361; GO:0035556; GO:0050790; GO:0030217; GO:0005515; GO:0006955; GO:0043087; GO:0007186	; neutrophil chemotaxis; T cell differentiation; positive regulation of GTPase activity; cell-cell junction; phagocytosis; small GTPase mediated signal transduction; protein binding; G protein-coupled receptor signaling pathway; cytosol; reactive oxygen species metabolic process; integrin-mediated signaling pathway; positive regulation of cell adhesion; immune response; regulation of cell size; p…
ENSMUSG00000035697	Arhgap45	996.64	1179.87	845.556	1307.27	626.428	542.542	776.265	531.297	736.628	838.055	-0.645862	0.204039	6.25618e-05	0.00899804	protein_coding	; GO:0016020; GO:0035556; GO:0005886; GO:0050790; GO:0042995; GO:0007165; GO:0032587; GO:0046872; GO:0090630; GO:0005737; GO:0005096	; metal ion binding; activation of GTPase activity; plasma membrane; signal transduction; membrane; ruffle membrane; intracellular signal transduction; cytoplasm; regulation of catalytic activity; cell projection; GTPase activator activity
ENSMUSG00000026786	Apbb1ip	179.271	182.75	156.328	157.009	80.7669	87.6917	125.722	78.6419	120.994	129.908	-0.651537	0.225477	0.000145622	0.0168491	protein_coding	; GO:0016020; GO:0042101; GO:0030054; GO:0005886; GO:0042995; GO:0002291; GO:0007165; GO:0030027; GO:0005925; GO:0005515; GO:0005856; GO:0045785; GO:0005829; GO:0005737; GO:0050794	; cytoskeleton; plasma membrane; signal transduction; cytosol; membrane; cell junction; lamellipodium; T cell activation via T cell receptor contact with antigen bound to MHC molecule on antigen presenting cell; cytoplasm; focal adhesion; T cell receptor complex; cell projection; regulation of cellular process; positive regulation of cell adhesion; protein binding
ENSMUSG00000031659	Adcy7	500.523	531.653	446.197	500.365	277.766	202.81	305.168	374.2	303.33	382.446	-0.654776	0.196743	3.61899e-05	0.00651764	protein_coding	; GO:0005887; GO:0016849; GO:0005886; GO:0046872; GO:0071361; GO:0016021; GO:0006171; GO:0060135; GO:0004016; GO:0002819; GO:0009190; GO:0007190; GO:0071285; GO:0016829; GO:1900016; GO:0005524; GO:0000166; GO:0016020; GO:0035556; GO:0007189	; cAMP biosynthetic process; cellular response to lithium ion; lyase activity; adenylate cyclase-activating G protein-coupled receptor signaling pathway; regulation of adaptive immune response; membrane; nucleotide binding; cellular response to ethanol; adenylate cyclase activity; integral component of plasma membrane; maternal process involved in female pregnancy; metal ion binding; integral com…
ENSMUSG00000003882	Il7r	190.247	149.56	151.361	151.126	76.0003	82.9535	63.7865	97.61	134.988	121.959	-0.656927	0.270199	0.00050151	0.038023	protein_coding	; GO:0048535; GO:0008284; GO:0005886; GO:0005829; GO:0019221; GO:0016021; GO:1904894; GO:0042100; GO:0004896; GO:0005654; GO:0010628; GO:0000902; GO:0070233; GO:0001915; GO:0033089; GO:0008361; GO:0016020; GO:0050830; GO:0009897; GO:0030217; GO:0048872; GO:0005515	; cell morphogenesis; T cell differentiation; nucleoplasm; protein binding; homeostasis of number of cells; membrane; cytosol; positive regulation of gene expression; lymph node development; regulation of cell size; defense response to Gram-positive bacterium; integral component of membrane; B cell proliferation; cytokine receptor activity; positive regulation of T cell differentiation in thymus;…
ENSMUSG00000037813	D630003M21Rik	150.381	135.525	157.275	230.598	107.806	72.278	84.4093	79.988	127.291	127.283	-0.665209	0.279757	0.000569097	0.0416487	protein_coding	; GO:0003674; GO:0008150; GO:0005575	; cellular_component; biological_process; molecular_function
ENSMUSG00000004665	Cnn2	1157.86	1158.93	1283.67	1463.06	790.77	510.954	1098.32	520.261	608.31	954.683	-0.669172	0.279398	0.000550653	0.04083	protein_coding	GO:0050765; GO:0031032; GO:0071260; GO:0032970; GO:0010628; GO:0001725; GO:0030097; GO:0005856; GO:0005515; GO:0003779; GO:0005516; GO:0042127; GO:0030336; GO:0042060; GO:0007010	cytoskeleton; negative regulation of phagocytosis; actomyosin structure organization; stress fiber; hemopoiesis; regulation of actin filament-based process; regulation of cell population proliferation; wound healing; calmodulin binding; actin binding; positive regulation of gene expression; negative regulation of cell migration; cytoskeleton organization; cellular response to mechanical stimulus;…
ENSMUSG00000019823	Mical1	268.796	255.947	297.601	391.127	204.33	135.637	220.932	173.314	124.438	230.236	-0.669403	0.255399	0.000309407	0.0268122	protein_coding	; GO:0016491; GO:0046872; GO:0043154; GO:0004497; GO:1903305; GO:0001933; GO:0030042; GO:0031267; GO:0016709; GO:0043066; GO:0071949; GO:0019901; GO:0005856; GO:0003779; GO:0016174; GO:0005737; GO:1990026; GO:0019417; GO:0045171; GO:0017124; GO:0005515; GO:0030496	; small GTPase binding; negative regulation of protein phosphorylation; protein binding; NAD(P)H oxidase H2O2-forming activity; oxidoreductase activity; negative regulation of apoptotic process; FAD binding; regulation of regulated secretory pathway; hippocampal mossy fiber expansion; actin binding; SH3 domain binding; actin filament depolymerization; metal ion binding; monooxygenase activity; in…
ENSMUSG00000000732	Icosl	469.514	517.18	561.094	569.055	330.959	282.555	406.873	293.657	250.606	409.055	-0.67072	0.181197	9.37563e-06	0.0025218	protein_coding	; GO:0050852; GO:0005887; GO:0005102; GO:0005886; GO:0001817; GO:0042110; GO:0002376; GO:0016021; GO:0045190; GO:0042113; GO:0002250; GO:0007165; GO:0036464; GO:0016020; GO:0042104; GO:0009897; GO:0032753; GO:0005515; GO:0042802	; cytoplasmic ribonucleoprotein granule; adaptive immune response; protein binding; positive regulation of interleukin-4 production; membrane; positive regulation of activated T cell proliferation; signaling receptor binding; integral component of plasma membrane; identical protein binding; signal transduction; B cell activation; integral component of membrane; external side of plasma membrane; i…
ENSMUSG00000021298	Gpr132	85.9881	77.3738	75.4629	96.5383	37.8126	57.4146	53.4923	50.7526	40.0449	63.8756	-0.674837	0.242449	0.000198035	0.0194911	protein_coding	; GO:0016021; GO:0000082; GO:0005887; GO:0016020; GO:0005886; GO:0007165; GO:0010972; GO:0004930; GO:0007186	; plasma membrane; G protein-coupled receptor signaling pathway; membrane; G protein-coupled receptor activity; integral component of membrane; signal transduction; G1/S transition of mitotic cell cycle; negative regulation of G2/M transition of mitotic cell cycle; integral component of plasma membrane
ENSMUSG00000030680	Pagr1a	58.1611	71.7979	77.6953	55.3959	27.5218	32.9885	43.4962	42.7173	32.2047	49.1087	-0.679287	0.288699	0.000640839	0.0443894	protein_coding	; GO:0045944; GO:0005634; GO:0060717; GO:0005654; GO:0071557; GO:0030331; GO:0006974; GO:0033148; GO:1902808; GO:0048304; GO:0006281; GO:0035097; GO:2001022; GO:0006310; GO:0051568; GO:0044666; GO:0005515; GO:1902749	; chorion development; histone H3-K27 demethylation; positive regulation of transcription by RNA polymerase II; nucleoplasm; protein binding; histone H3-K4 methylation; cellular response to DNA damage stimulus; positive regulation of cell cycle G1/S phase transition; histone methyltransferase complex; nucleus; positive regulation of response to DNA damage stimulus; estrogen receptor binding; MLL3…
ENSMUSG00000033350	Chst2	251.943	309.252	276.512	167.322	173.457	134.725	138.476	98.7515	158.217	189.851	-0.679455	0.266514	0.000369904	0.0311426	protein_coding	GO:0005802; GO:0016021; GO:0005794; GO:0016020; GO:0005654; GO:0005975; GO:0008146; GO:0016740; GO:0000139; GO:0001517; GO:0006044; GO:0006790; GO:1903238; GO:0005829; GO:0006954	inflammatory response; sulfur compound metabolic process; sulfotransferase activity; Golgi apparatus; cytosol; Golgi membrane; membrane; integral component of membrane; N-acetylglucosamine metabolic process; N-acetylglucosamine 6-O-sulfotransferase activity; positive regulation of leukocyte tethering or rolling; nucleoplasm; transferase activity; carbohydrate metabolic process; trans-Golgi network
ENSMUSG00000058715	Fcer1g	317.487	352.103	265.412	367.923	204.561	181.317	230.212	161.429	184.645	251.677	-0.679946	0.178438	6.04322e-06	0.00178802	protein_coding	; GO:0005887; GO:0009986; GO:0045087; GO:0005886; GO:0002283; GO:0046872; GO:0001812; GO:0043306; GO:0033026; GO:0019886; GO:0002376; GO:0071404; GO:0016021; GO:0042742; GO:0007229; GO:0031623; GO:0032755; GO:0032765; GO:0050778; GO:0019767; GO:0032760; GO:0045576; GO:0030593; GO:0010543; GO:0004888; GO:0002292; GO:0002554; GO:0007165; GO:0050776; GO:0019863; GO:0038156; GO:0042590; GO:0002431; G…	; neutrophil chemotaxis; T cell differentiation involved in immune response; phagocytosis, engulfment; positive regulation of protein localization to cell surface; IgG binding; antigen processing and presentation of exogenous peptide antigen via MHC class I; Fc-epsilon receptor signaling pathway; innate immune response; immunoglobulin mediated immune response; protein binding; positive regulation…
ENSMUSG00000027611	Procr	116.55	96.9835	138.345	149.821	82.6568	64.5943	85.5281	61.792	59.5068	95.0864	-0.685397	0.241543	0.000167291	0.0178942	protein_coding	; GO:0016021; GO:0008022; GO:0007596; GO:0016020; GO:0005813; GO:0038023; GO:0050819; GO:0048471; GO:0005615; GO:0007599	; signaling receptor activity; membrane; blood coagulation; integral component of membrane; hemostasis; centrosome; perinuclear region of cytoplasm; negative regulation of coagulation; protein C-terminus binding; extracellular space
ENSMUSG00000024299	Adamts10	983.777	1205.59	894.619	1083.39	831.189	531.913	662.431	483.109	476.396	794.713	-0.686533	0.220707	7.38662e-05	0.0101314	protein_coding	; GO:0001527; GO:0030198; GO:0062023; GO:0008233; GO:0016787; GO:0004222; GO:0046872; GO:0005576; GO:0008237; GO:0031012; GO:0006508	; metalloendopeptidase activity; peptidase activity; metal ion binding; extracellular matrix; collagen-containing extracellular matrix; microfibril; metallopeptidase activity; extracellular region; proteolysis; hydrolase activity; extracellular matrix organization
ENSMUSG00000031778	Cx3cl1	4405.99	3686.77	3643.25	2872.17	2209.96	1344.35	2538.24	2450.22	1743.44	2766.04	-0.690109	0.240876	0.000150685	0.0172422	protein_coding	; GO:0005887; GO:0002523; GO:0005576; GO:0007155; GO:0051092; GO:0050918; GO:0033622; GO:0042995; GO:0048471; GO:0070050; GO:0061518; GO:0035425; GO:0005615; GO:0032720; GO:0045237; GO:0002548; GO:0098794; GO:0008284; GO:0045785; GO:0032914; GO:0019221; GO:0071347; GO:0008009; GO:0071356; GO:0048245; GO:0032233; GO:0005125; GO:0060326; GO:1900450; GO:0007186; GO:0006954; GO:1903721; GO:0045906; G…	; microglial cell activation; autocrine signaling; positive regulation of neuron projection development; response to ischemia; positive regulation of transforming growth factor beta1 production; cell chemotaxis; leukocyte migration involved in inflammatory response; negative regulation of apoptotic process; membrane; postsynapse; wound healing; cell adhesion; positive regulation of cell adhesion;…
ENSMUSG00000027932	Slc27a3	198.512	243.907	282.6	383.035	153.921	90.4197	192.216	154.304	160.173	206.565	-0.690561	0.299981	0.000681527	0.046663	protein_coding	; GO:0016021; GO:0004467; GO:0044237; GO:0015908; GO:0005783; GO:0044281; GO:0001676; GO:0003824; GO:0005739; GO:0031957	long-chain fatty acid metabolic process; ; mitochondrion; small molecule metabolic process; fatty acid transport; very long-chain fatty acid-CoA ligase activity; integral component of membrane; catalytic activity; endoplasmic reticulum; cellular metabolic process; long-chain fatty acid-CoA ligase activity
ENSMUSG00000037552	Plekhg2	1218.55	1328.58	1037.55	1540.37	919.84	800.211	777.931	616.753	602.922	982.523	-0.691261	0.195346	1.70384e-05	0.00384223	protein_coding	; GO:0005085; GO:0050790; GO:0030833	guanyl-nucleotide exchange factor activity; ; regulation of actin filament polymerization; regulation of catalytic activity
ENSMUSG00000037731	Themis2	206.345	190.156	186.769	240.617	106.086	103.728	167.78	103.871	105.102	156.717	-0.692134	0.223082	7.54826e-05	0.0102178	protein_coding	GO:0050852; GO:0005634; GO:0005515; GO:0005737; GO:0050864; GO:0002376; GO:0006954	regulation of B cell activation; inflammatory response; cytoplasm; immune system process; T cell receptor signaling pathway; protein binding; nucleus
ENSMUSG00000100005	B130024G19Rik	356.917	434.433	345.012	453.049	247.334	238.424	273.177	179.328	222.731	305.6	-0.696804	0.18287	5.9839e-06	0.00178802	lncRNA
ENSMUSG00000038608	Dock10	711.533	705.974	626.568	1149.83	572.768	315.63	423.162	519.287	350.343	597.233	-0.699395	0.280536	0.000425983	0.0339329	protein_coding	; GO:0007264; GO:0005085; GO:0005654; GO:0050790; GO:0030334; GO:0005634; GO:0005829; GO:0005737	; cytosol; cytoplasm; regulation of cell migration; regulation of catalytic activity; nucleoplasm; small GTPase mediated signal transduction; guanyl-nucleotide exchange factor activity; nucleus
ENSMUSG00000028780	Sema3c	2158.6	2182.38	1986.18	3765.81	1574.28	1235.42	1355.86	1495.35	1459.2	1912.56	-0.702898	0.228214	8.09159e-05	0.0106568	protein_coding	; GO:0030335; GO:0021915; GO:0005887; GO:0060666; GO:0003148; GO:0071526; GO:0007399; GO:0030154; GO:0007507; GO:0007411; GO:0003151; GO:0030215; GO:0001755; GO:0140074; GO:0005576; GO:1905312; GO:0003350; GO:0050919; GO:0060174; GO:0062023; GO:0045499; GO:0009791; GO:0003215; GO:0048843; GO:0005515; GO:0001756; GO:0005615; GO:0001974	cardiac endothelial to mesenchymal transition; ; chemorepellent activity; negative regulation of axon extension involved in axon guidance; cell differentiation; semaphorin-plexin signaling pathway; semaphorin receptor binding; outflow tract morphogenesis; extracellular region; protein binding; positive regulation of cardiac neural crest cell migration involved in outflow tract morphogenesis; neur…
ENSMUSG00000020901	Pik3r5	192.99	183.749	215.541	222.558	157.744	93.8682	100.038	121.305	109.58	155.264	-0.703733	0.2053	2.50293e-05	0.00503284	protein_coding	; GO:0005944; GO:0046935; GO:0016301; GO:0005942; GO:0016020; GO:0014065; GO:0005886; GO:0005634; GO:0034451; GO:0043551; GO:0005737; GO:0016310; GO:0043406; GO:0051897; GO:0031683; GO:0005829; GO:0007186	; positive regulation of MAP kinase activity; phosphatidylinositol 3-kinase complex; plasma membrane; G protein-coupled receptor signaling pathway; cytosol; phosphatidylinositol 3-kinase complex, class IB; membrane; phosphorylation; centriolar satellite; phosphatidylinositol 3-kinase signaling; 1-phosphatidylinositol-3-kinase regulator activity; cytoplasm; regulation of phosphatidylinositol 3-kin…
ENSMUSG00000002603	Tgfb1	804.754	682.43	881.533	1057.95	500.353	355.572	645.3	452.738	471.536	650.241	-0.705272	0.220334	5.49823e-05	0.00825173	protein_coding	; GO:0010467; GO:0021915; GO:0070306; GO:0045930; GO:0097191; GO:0090190; GO:0032801; GO:0032740; GO:0001657; GO:2000249; GO:0007219; GO:1900182; GO:0009611; GO:0042110; GO:2000727; GO:0051726; GO:0032270; GO:0003179; GO:0030279; GO:0034714; GO:0035902; GO:1990314; GO:0005576; GO:0031334; GO:0043932; GO:0007179; GO:0060325; GO:0051092; GO:0031012; GO:0033138; GO:0033280; GO:1903911; GO:0001843; G…	; Notch signaling pathway; common-partner SMAD protein phosphorylation; endoderm development; negative regulation of epithelial cell proliferation; bronchiole development; gene expression; cell migration; negative regulation of blood vessel endothelial cell migration; myelination; protein-containing complex binding; positive regulation of apoptotic process; connective tissue development; response…
ENSMUSG00000026875	Traf1	285.951	242.186	234.83	527.435	188.761	189.876	177.5	153.128	158.893	239.84	-0.708127	0.299639	0.000584732	0.0421965	protein_coding	; GO:0070534; GO:0031625; GO:0006915; GO:0043122; GO:0033209; GO:0046330; GO:0007165; GO:0031996; GO:0005737; GO:0005164; GO:0005515; GO:0009898; GO:0051092; GO:0042802; GO:2001236; GO:0042981; GO:0008270	; positive regulation of NF-kappaB transcription factor activity; tumor necrosis factor receptor binding; identical protein binding; regulation of I-kappaB kinase/NF-kappaB signaling; regulation of extrinsic apoptotic signaling pathway; signal transduction; tumor necrosis factor-mediated signaling pathway; positive regulation of JNK cascade; apoptotic process; cytoplasmic side of plasma membrane;…
ENSMUSG00000040829	Zmynd15	1060.11	935.699	778.432	1689.95	671.352	631.109	510.889	759.103	435.336	830.22	-0.708211	0.293258	0.000503033	0.038023	protein_coding	; GO:0042826; GO:0005634; GO:0030154; GO:0046872; GO:0007286; GO:0007283; GO:0005737; GO:0045892	; metal ion binding; cell differentiation; cytoplasm; negative regulation of transcription, DNA-templated; spermatid development; histone deacetylase binding; spermatogenesis; nucleus
ENSMUSG00000009281	Rarres2	3132.04	3723.55	2829.41	3522.07	2331.63	1788.39	2156.92	1795.98	1491.58	2530.17	-0.709119	0.175394	2.29067e-06	0.000930235	protein_coding	; GO:0010759; GO:0005102; GO:0045087; GO:0050921; GO:0001934; GO:0030154; GO:0003084; GO:0008286; GO:0061760; GO:0005576; GO:0001523; GO:0050829; GO:0031012; GO:0062023; GO:0048566; GO:0050994; GO:0050873; GO:0046626; GO:0006935; GO:0050830; GO:0019732; GO:0005515; GO:0045600; GO:0005615; GO:0006954	; inflammatory response; chemotaxis; brown fat cell differentiation; positive regulation of protein phosphorylation; cell differentiation; defense response to Gram-negative bacterium; positive regulation of fat cell differentiation; embryonic digestive tract development; innate immune response; protein binding; regulation of lipid catabolic process; regulation of insulin receptor signaling pathwa…
ENSMUSG00000040747	Cd53	330.299	380.068	318.335	347.238	217.789	143.189	237.238	199.76	195.148	263.229	-0.70996	0.179002	3.26381e-06	0.00116546	protein_coding	GO:0016021; GO:0005887; GO:0016020; GO:1901741; GO:0009986; GO:0030054; GO:0005886; GO:0005911; GO:0042802; GO:0001772	identical protein binding; plasma membrane; membrane; immunological synapse; integral component of membrane; cell junction; cell-cell junction; cell surface; positive regulation of myoblast fusion; integral component of plasma membrane
ENSMUSG00000039264	Gimap3	491.618	467.071	489.474	643.142	286.062	258.624	378.215	200.455	343.615	395.364	-0.711186	0.231178	8.12984e-05	0.0106568	protein_coding	GO:0045588; GO:0046902; GO:0045019; GO:0016021; GO:0005741; GO:0000002; GO:0002729; GO:0032689; GO:0043066; GO:0045838; GO:0045954; GO:0005783; GO:0050995; GO:0005739; GO:0002925; GO:0000166; GO:0032831; GO:0016020; GO:0005525; GO:0050868; GO:0043029; GO:0005789; GO:0005515; GO:0043011; GO:0001659; GO:0010524	mitochondrial outer membrane; positive regulation of CD4-positive, CD25-positive, alpha-beta regulatory T cell differentiation; positive regulation of humoral immune response mediated by circulating immunoglobulin; protein binding; positive regulation of gamma-delta T cell differentiation; positive regulation of membrane potential; negative regulation of nitric oxide biosynthetic process; endopla…
ENSMUSG00000020810	Cygb	1065	903.714	1257.52	917.467	617.525	538.61	865.859	376.754	358.916	766.818	-0.711746	0.310833	0.000694623	0.0471683	protein_coding	GO:0032966; GO:0046872; GO:0005506; GO:0006979; GO:0043005; GO:0019395; GO:0010764; GO:0004096; GO:0015671; GO:0098869; GO:0043025; GO:0005344; GO:0019825; GO:0047888; GO:0005737; GO:0004601; GO:2000490; GO:0001666; GO:0020037	negative regulation of collagen biosynthetic process; oxygen transport; oxygen binding; cellular oxidant detoxification; fatty acid oxidation; iron ion binding; fatty acid peroxidase activity; metal ion binding; neuron projection; negative regulation of fibroblast migration; negative regulation of hepatic stellate cell activation; cytoplasm; heme binding; response to oxidative stress; catalase ac…
ENSMUSG00000000682	Cd52	358.77	337.88	270.869	380.191	195.799	197.122	234.662	122.438	198.633	255.152	-0.711865	0.228432	7.11605e-05	0.00982537	protein_coding	; GO:0097225; GO:0031225; GO:0016020; GO:0005886; GO:0009617; GO:0007204	; response to bacterium; plasma membrane; membrane; sperm midpiece; positive regulation of cytosolic calcium ion concentration; anchored component of membrane
ENSMUSG00000024300	Myo1f	413.931	337.399	311.998	494.37	267.176	155.169	219.285	252.812	195.093	294.137	-0.712784	0.234528	9.12384e-05	0.0118102	protein_coding	; GO:0003774; GO:0016459; GO:0000166; GO:0005515; GO:0003779; GO:0005829; GO:0005524	; ATP binding; cytosol; motor activity; nucleotide binding; actin binding; myosin complex; protein binding
ENSMUSG00000039997	Ifi203	606.852	878.25	773.846	994.399	550.165	377.434	599.36	349.193	368.564	610.896	-0.71395	0.252451	0.000172357	0.0181202	protein_coding	; GO:0035458; GO:0002218	cellular response to interferon-beta; ; activation of innate immune response
ENSMUSG00000020486	Septin4	797.385	1014.26	940.214	808.789	472.902	394.683	743.727	347.535	497.31	668.534	-0.715203	0.252479	0.000170321	0.0179976	protein_coding	; GO:0051301; GO:0031410; GO:0031398; GO:0030382; GO:0043065; GO:0034613; GO:0030154; GO:0005929; GO:0001764; GO:0030133; GO:0061640; GO:0005940; GO:0005829; GO:0048515; GO:0003674; GO:0005575; GO:0030317; GO:0048240; GO:0005654; GO:0097227; GO:0015630; GO:0008021; GO:0043204; GO:0043209; GO:0007286; GO:0007283; GO:0017157; GO:0031514; GO:0030425; GO:0003924; GO:0000287; GO:0031105; GO:0042995; G…	; regulation of exocytosis; spermatid differentiation; cell differentiation; axon; nucleoplasm; positive regulation of apoptotic process; positive regulation of protein ubiquitination; microtubule cytoskeleton; motile cilium; protein binding; brain development; cellular_component; cytosol; magnesium ion binding; sperm annulus; positive regulation of intrinsic apoptotic signaling pathway; sperm mi…
ENSMUSG00000036533	Cdc42ep3	394.451	457.739	460.966	380.711	194.832	215.658	363.242	175.365	219.43	318.044	-0.717179	0.251269	0.000157876	0.0173004	protein_coding	; GO:0012505; GO:0031274; GO:0030838; GO:0016020; GO:0005886; GO:0008360; GO:0007266; GO:0005856; GO:0005515; GO:0005737; GO:0015629	; cytoskeleton; endomembrane system; positive regulation of pseudopodium assembly; plasma membrane; membrane; positive regulation of actin filament polymerization; regulation of cell shape; cytoplasm; actin cytoskeleton; protein binding; Rho protein signal transduction
ENSMUSG00000002565	Scin	1815.41	1919.01	1410.71	2923.24	1258.12	829.99	1061.04	1091.36	1294.39	1511.47	-0.72343	0.252769	0.000155312	0.0173004	protein_coding	GO:0051014; GO:0005886; GO:0043065; GO:0002102; GO:0046872; GO:0008154; GO:0045654; GO:0005509; GO:0042989; GO:0005546; GO:0051015; GO:0030054; GO:0007417; GO:0042995; GO:0051693; GO:0032330; GO:0005856; GO:0003779; GO:0005737; GO:0015629; GO:0005903; GO:0030031; GO:0051016; GO:0008285; GO:0032991; GO:0051127	podosome; brush border; sequestering of actin monomers; negative regulation of cell population proliferation; actin filament capping; positive regulation of megakaryocyte differentiation; positive regulation of apoptotic process; central nervous system development; actin filament binding; regulation of chondrocyte differentiation; actin filament severing; phosphatidylinositol-4,5-bisphosphate bin…
ENSMUSG00000026737	Pip4k2a	607.964	570.258	569.511	664.92	400.472	193.876	436.083	304.304	319.823	451.912	-0.726952	0.248992	0.000132008	0.0158036	protein_coding	GO:0090119; GO:0001750; GO:0005764; GO:0016308; GO:0005886; GO:0005634; GO:1902635; GO:0046627; GO:0005829; GO:0061909; GO:0016301; GO:0016307; GO:0042995; GO:2000786; GO:0035855; GO:0016310; GO:0046488; GO:0005737; GO:0005524; GO:0042803; GO:0001917; GO:0005776; GO:0000166; GO:0016020; GO:0046854; GO:0016740; GO:0005515; GO:0016309; GO:0010506; GO:0090217	photoreceptor inner segment; autophagosome; lysosome; negative regulation of 1-phosphatidylinositol-4-phosphate 5-kinase activity; transferase activity; phosphatidylinositol phosphate biosynthetic process; positive regulation of autophagosome assembly; protein binding; megakaryocyte development; 1-phosphatidylinositol-5-phosphate 4-kinase activity; cytosol; membrane; nucleotide binding; cell proj…
ENSMUSG00000024451	Arap3	888.202	1091.33	1342.38	1048.69	646.702	454.434	901.81	478.711	479.033	814.589	-0.728824	0.265875	0.000221262	0.0206707	protein_coding	; GO:0016020; GO:0005886; GO:0042995; GO:0007165; GO:0005547; GO:0030027; GO:0005856; GO:0005515; GO:0001726; GO:0043547; GO:0005737; GO:0043325; GO:0005096	; cytoskeleton; phosphatidylinositol-3,4,5-trisphosphate binding; positive regulation of GTPase activity; signal transduction; membrane; plasma membrane; lamellipodium; ruffle; cytoplasm; phosphatidylinositol-3,4-bisphosphate binding; cell projection; GTPase activator activity; protein binding
ENSMUSG00000033152	Podxl2	92.8321	64.6609	134.116	118.615	50.0313	59.2029	65	41.0115	53.5668	75.4485	-0.729879	0.315342	0.000630783	0.0440509	protein_coding	; GO:0016021; GO:0110165; GO:0016020; GO:0050901	; membrane; integral component of membrane; leukocyte tethering or rolling; cellular anatomical entity
ENSMUSG00000022440	C1qtnf6	108.914	92.502	87.4351	93.3817	38.7489	54.5935	56.927	54.7694	60.6953	71.9964	-0.736234	0.220899	3.46766e-05	0.00629988	protein_coding	; GO:0016021; GO:0016020; GO:0005576; GO:0005515; GO:0042802; GO:0005581; GO:0005615; GO:0032991	; identical protein binding; membrane; collagen trimer; integral component of membrane; extracellular space; extracellular region; protein binding; protein-containing complex
ENSMUSG00000078771	Evi2a	170.438	174.401	182.922	237.28	106.84	126.824	121.573	93.337	89.507	144.791	-0.737649	0.201666	1.05338e-05	0.00273132	protein_coding	; GO:0016021; GO:0016020	membrane; ; integral component of membrane
ENSMUSG00000025978	Rftn2	91.2851	120.035	120.365	71.8917	56.2545	37.6502	73.4556	48.5811	49.3172	74.315	-0.738165	0.298513	0.000445904	0.0348495	protein_coding	; GO:0016020; GO:0043330; GO:0005886; GO:0033227; GO:0003674	; dsRNA transport; plasma membrane; molecular_function; membrane; response to exogenous dsRNA
ENSMUSG00000078502	Zfp268	57.8194	80.7522	69.9752	61.8365	51.5366	33.3655	33.918	34.7189	20.2754	49.3553	-0.740233	0.322056	0.000682675	0.046663	protein_coding	GO:0001228; GO:0006355; GO:0045944; GO:0005634; GO:0006357; GO:0046872; GO:0005737; GO:0000978; GO:0005829; GO:0015629	metal ion binding; cytosol; RNA polymerase II cis-regulatory region sequence-specific DNA binding; positive regulation of transcription by RNA polymerase II; cytoplasm; regulation of transcription, DNA-templated; regulation of transcription by RNA polymerase II; actin cytoskeleton; DNA-binding transcription activator activity, RNA polymerase II-specific; nucleus
ENSMUSG00000034595	Ppp1r18	633.701	648.487	620.368	767.595	349.511	294.092	561.506	300.105	323.675	499.893	-0.741793	0.236833	6.81254e-05	0.00946943	protein_coding	GO:0008150; GO:0005575; GO:0019902; GO:0005856; GO:0003779; GO:0003674; GO:0005737	cytoskeleton; cellular_component; molecular_function; phosphatase binding; cytoplasm; biological_process; actin binding
ENSMUSG00000022488	Nckap1l	497.324	499.574	499.677	599.023	327.622	243.705	362.563	241.543	310.152	397.909	-0.743018	0.177776	1.31195e-06	0.000603818	protein_coding	; GO:0016477; GO:0045588; GO:0045648; GO:0030295; GO:0045579; GO:0002262; GO:0032147; GO:0033630; GO:0005829; GO:0032715; GO:0070358; GO:0048821; GO:0016021; GO:0065003; GO:0035509; GO:0044877; GO:0048812; GO:0050853; GO:0060100; GO:1902624; GO:0001782; GO:0043066; GO:0005096; GO:0042102; GO:0090023; GO:0030593; GO:0045621; GO:0043372; GO:0042327; GO:0034101; GO:0000902; GO:0030890; GO:0032700; G…	; negative regulation of cytotoxic T cell degranulation; neutrophil chemotaxis; erythrocyte development; cell morphogenesis; chemotaxis; protein-containing complex assembly; TORC2 complex binding; cell migration; protein-containing complex binding; positive regulation of B cell proliferation; positive regulation of neutrophil chemotaxis; positive regulation of gamma-delta T cell differentiation; …
ENSMUSG00000043017	Ptgir	169.345	136.421	175.436	127.969	84.6239	70.1879	121.936	72.8436	49.901	112.074	-0.74676	0.296035	0.000393236	0.0324801	protein_coding	GO:0016021; GO:0048662; GO:0016020; GO:0032496; GO:0005886; GO:0007165; GO:0007189; GO:0016501; GO:0004930; GO:0005829; GO:0010642; GO:0007186; GO:0006954; GO:0050794; GO:0007204	prostacyclin receptor activity; inflammatory response; negative regulation of platelet-derived growth factor receptor signaling pathway; G protein-coupled receptor signaling pathway; G protein-coupled receptor activity; membrane; cytosol; integral component of membrane; plasma membrane; signal transduction; adenylate cyclase-activating G protein-coupled receptor signaling pathway; negative regula…
ENSMUSG00000046080	Clec9a	205.215	103.15	138.102	136.299	75.8329	57.1959	103.232	79.0199	60.7407	106.532	-0.756623	0.300483	0.000398323	0.0326074	protein_coding	GO:0016021; GO:0006898; GO:0016020; GO:0009986; GO:0030246; GO:0001819	membrane; carbohydrate binding; integral component of membrane; positive regulation of cytokine production; receptor-mediated endocytosis; cell surface
ENSMUSG00000031596	Slc7a2	126.707	133.683	134.257	133.34	78.8293	67.7527	96.2373	66.124	52.1533	98.787	-0.75824	0.218535	2.14374e-05	0.00457721	protein_coding	; GO:0005886; GO:0006809; GO:0042116; GO:0043030; GO:0006865; GO:0016021; GO:1902023; GO:0000064; GO:0022857; GO:0015189; GO:0030054; GO:0097638; GO:0015181; GO:1903352; GO:1903826; GO:0061459; GO:1903401; GO:0050727; GO:0055085; GO:0016020; GO:0015807; GO:0089718; GO:0002537; GO:0015171; GO:1902475; GO:0015809; GO:0015179	; L-arginine transmembrane transporter activity; arginine transmembrane transport; L-amino acid transmembrane transporter activity; L-ornithine transmembrane transporter activity; regulation of macrophage activation; nitric oxide production involved in inflammatory response; membrane; transmembrane transport; macrophage activation; L-lysine transmembrane transport; regulation of inflammatory resp…
ENSMUSG00000033705	Stard9	372.33	402.335	472.306	367.122	248.616	212.454	287.884	186.022	187.582	304.072	-0.759665	0.191544	3.18677e-06	0.00115791	protein_coding	; GO:0005874; GO:0016887; GO:0005634; GO:0005814; GO:0008289; GO:0051225; GO:0003774; GO:0007018; GO:0005856; GO:0003777; GO:1990939; GO:0005737; GO:0005524; GO:0005871; GO:0000166; GO:0008017; GO:0005515; GO:0008574	; lipid binding; microtubule binding; protein binding; motor activity; nucleotide binding; kinesin complex; ATP-dependent microtubule motor activity; ATPase; nucleus; ATP-dependent microtubule motor activity, plus-end-directed; microtubule motor activity; cytoplasm; spindle assembly; centriole; microtubule; ATP binding; cytoskeleton; microtubule-based movement
ENSMUSG00000007783	Cpt1c	105.409	148.165	143.905	189.187	92.7772	55.4848	95.8603	64.4251	79.2601	108.275	-0.762387	0.273251	0.000189079	0.0190098	protein_coding	; GO:0098794; GO:0006631; GO:0016746; GO:0032281; GO:0030176; GO:0016021; GO:0005741; GO:0006629; GO:0006635; GO:0099072; GO:0030425; GO:0030054; GO:0042995; GO:0005783; GO:0030424; GO:0005739; GO:0045202; GO:0098978; GO:0016020; GO:0004095; GO:0009437; GO:0016740; GO:0005789	; synapse; mitochondrial outer membrane; axon; transferase activity; endoplasmic reticulum membrane; membrane; postsynapse; carnitine O-palmitoyltransferase activity; endoplasmic reticulum; cell projection; regulation of postsynaptic membrane neurotransmitter receptor levels; carnitine metabolic process; lipid metabolic process; fatty acid metabolic process; mitochondrion; acyltransferase activit…
ENSMUSG00000036718	Micall2	214.238	210.455	210.803	272.21	149.488	105.498	163.321	96.0572	101.999	169.341	-0.763945	0.232789	4.081e-05	0.00692518	protein_coding	; GO:0005886; GO:0070830; GO:0046872; GO:0005829; GO:0034446; GO:0043005; GO:0031267; GO:0005768; GO:0051015; GO:0031532; GO:0005923; GO:0031005; GO:0030054; GO:0042995; GO:0055037; GO:0005911; GO:0032432; GO:0005856; GO:0031175; GO:0005737; GO:0042805; GO:0016020; GO:0001725; GO:0005515; GO:0032456; GO:0030041	; stress fiber; cell-cell junction; small GTPase binding; bicellular tight junction; neuron projection development; actin filament bundle; actin cytoskeleton reorganization; protein binding; actin filament binding; membrane; cytosol; cell projection; recycling endosome; filamin binding; substrate adhesion-dependent cell spreading; metal ion binding; neuron projection; cytoplasm; actin filament po…
ENSMUSG00000000530	Acvrl1	781.715	915.199	933.884	976.763	639.723	254.749	637.718	465.638	306.415	656.867	-0.765096	0.323918	0.000580464	0.0420848	protein_coding	; GO:0045893; GO:0005887; GO:0045944; GO:0009986; GO:0005886; GO:0060841; GO:0004674; GO:0060836; GO:0046872; GO:0030509; GO:0030513; GO:0030336; GO:0007507; GO:0005024; GO:0071560; GO:0001937; GO:0009953; GO:0016021; GO:0016301; GO:0043235; GO:0006355; GO:0042118; GO:0060840; GO:0008217; GO:0010862; GO:0050431; GO:0007179; GO:0046332; GO:0004672; GO:0061154; GO:0007178; GO:0030425; GO:0045603; G…	; cellular response to BMP stimulus; positive regulation of endothelial cell proliferation; negative regulation of cell adhesion; negative regulation of cell population proliferation; positive regulation of transcription by RNA polymerase II; negative regulation of DNA biosynthetic process; negative regulation of blood vessel endothelial cell migration; cellular response to transforming growth fa…
ENSMUSG00000002602	Axl	1964.46	2100.28	1801.06	2547.38	1694.93	580.55	1317.89	956.393	769.362	1525.81	-0.765425	0.339873	0.000748249	0.0499534	protein_coding	; GO:0004713; GO:0016477; GO:0001786; GO:1903902; GO:0005887; GO:0009986; GO:0045087; GO:0005886; GO:0060068; GO:0030154; GO:0007399; GO:0030168; GO:0043231; GO:0032036; GO:0001764; GO:0051250; GO:0033674; GO:0002376; GO:0050896; GO:0016021; GO:0016301; GO:0043235; GO:0034446; GO:0006909; GO:0043491; GO:0001779; GO:0018108; GO:0032689; GO:0035457; GO:0051897; GO:0004714; GO:0048549; GO:0001961; G…	neutrophil clearance; inflammatory response; intracellular membrane-bounded organelle; negative regulation of neuron apoptotic process; dendritic cell differentiation; ; cell maturation; cell differentiation; cell migration; phagocytosis; cellular response to interferon-alpha; transmembrane receptor protein tyrosine kinase signaling pathway; transferase activity; cellular response to hydrogen per…
ENSMUSG00000039936	Pik3cd	465.106	378.211	391.605	559.535	243.389	196.934	320.262	235.361	237.771	336.464	-0.765949	0.204322	7.59368e-06	0.00212531	protein_coding	; GO:0030335; GO:0035005; GO:0016477; GO:0014065; GO:0033031; GO:0048015; GO:0005886; GO:0045087; GO:0030154; GO:0052812; GO:0005829; GO:0002376; GO:0046934; GO:0016301; GO:0052742; GO:0010628; GO:0051897; GO:0001782; GO:0035004; GO:0042113; GO:1905278; GO:0010629; GO:0002250; GO:0016310; GO:0016303; GO:0036092; GO:0010595; GO:0005737; GO:0005524; GO:0007166; GO:0045766; GO:0006935; GO:0000166; G…	; inflammatory response; phosphatidylinositol 3-kinase complex; positive regulation of endothelial cell migration; chemotaxis; phosphatidylinositol 3-kinase signaling; positive regulation of endothelial cell proliferation; cell differentiation; phosphatidylinositol-4,5-bisphosphate 3-kinase activity; cell migration; positive regulation of cell migration by vascular endothelial growth factor signa…
ENSMUSG00000079547	H2-DMb1	583.791	599.581	436.142	900.793	323.847	362.06	361.01	290.151	368.268	469.516	-0.770179	0.230779	3.42011e-05	0.00626849	protein_coding	; GO:0016021; GO:0016020; GO:0002250; GO:0002504; GO:0042613; GO:0006955; GO:0019882; GO:0019886; GO:0002376	; antigen processing and presentation; membrane; antigen processing and presentation of peptide or polysaccharide antigen via MHC class II; integral component of membrane; antigen processing and presentation of exogenous peptide antigen via MHC class II; MHC class II protein complex; adaptive immune response; immune system process; immune response
ENSMUSG00000024013	Fgd2	338.177	333.979	286.969	356.078	200.848	151.293	240.02	153.829	158.343	246.615	-0.774162	0.196149	3.49315e-06	0.00120578	protein_coding	; GO:0005886; GO:0005634; GO:0046872; GO:0005769; GO:0046847; GO:0032587; GO:0043507; GO:1901981; GO:0005768; GO:0005085; GO:0042995; GO:0005856; GO:0001726; GO:0005737; GO:0007010; GO:0031901; GO:0016020; GO:0050790	; phosphatidylinositol phosphate binding; filopodium assembly; membrane; ruffle; early endosome membrane; early endosome; cell projection; nucleus; metal ion binding; cytoplasm; guanyl-nucleotide exchange factor activity; cytoskeleton; endosome; plasma membrane; positive regulation of JUN kinase activity; ruffle membrane; regulation of catalytic activity; cytoskeleton organization
ENSMUSG00000002458	Rgs19	246.399	190.531	257.737	290.297	162.409	96.8487	176.241	94.0441	116.297	181.2	-0.776533	0.271321	0.000153503	0.0173004	protein_coding	; GO:0045471; GO:0030136; GO:0016020; GO:0001965; GO:0009968; GO:0005515; GO:0045121; GO:0005737; GO:0005903	; brush border; membrane; membrane raft; G-protein alpha-subunit binding; response to ethanol; cytoplasm; clathrin-coated vesicle; negative regulation of signal transduction; protein binding
ENSMUSG00000041420	Meis3	159.473	230.662	170.973	339.376	145.095	105.839	129.405	81.8345	114.501	164.129	-0.780368	0.310786	0.00040002	0.0326173	protein_coding	; GO:0045944; GO:0008284; GO:0005634; GO:2001234; GO:1990837; GO:0003682; GO:0006355; GO:0043565; GO:0009880; GO:0051897; GO:0001654; GO:0006357; GO:0007420; GO:0001228; GO:0003677; GO:0000981; GO:0009887; GO:0000978	; sequence-specific DNA binding; embryonic pattern specification; positive regulation of transcription by RNA polymerase II; brain development; sequence-specific double-stranded DNA binding; regulation of transcription, DNA-templated; chromatin binding; DNA-binding transcription activator activity, RNA polymerase II-specific; DNA binding; nucleus; RNA polymerase II cis-regulatory region sequence-…
ENSMUSG00000052688	Rab7b	192.047	175.386	152.553	272.617	106.392	56.9798	118.306	102.179	125.988	144.716	-0.786785	0.30167	0.000306576	0.0266785	protein_coding	; GO:0031410; GO:0005764; GO:0034164; GO:0005802; GO:0005794; GO:0005770; GO:0045654; GO:0032755; GO:0051092; GO:0015031; GO:0030670; GO:0005768; GO:0003924; GO:0090385; GO:0034499; GO:0000166; GO:0034144; GO:0016020; GO:0005525; GO:0008333; GO:0045335; GO:0071346	; lysosome; positive regulation of megakaryocyte differentiation; negative regulation of toll-like receptor 9 signaling pathway; cellular response to interferon-gamma; protein transport; Golgi apparatus; membrane; phagocytic vesicle; late endosome to Golgi transport; nucleotide binding; cytoplasmic vesicle; phagocytic vesicle membrane; GTPase activity; endosome to lysosome transport; positive reg…
ENSMUSG00000037860	Aim2	86.69	75.7125	100.206	113.887	42.8661	37.7604	70.1403	32.0879	56.8845	68.4705	-0.788754	0.318206	0.00041934	0.0335326	protein_coding	; GO:0032731; GO:0045087; GO:0005634; GO:0035458; GO:0003690; GO:0005829; GO:0002376; GO:0070269; GO:2001056; GO:0097169; GO:0005654; GO:0051092; GO:0044546; GO:0071466; GO:0005739; GO:0005737; GO:0006915; GO:0002218; GO:0003677; GO:1904270; GO:0005515; GO:0032088; GO:0042802; GO:0033209; GO:0002230; GO:0006954	; inflammatory response; NLRP3 inflammasome complex assembly; double-stranded DNA binding; tumor necrosis factor-mediated signaling pathway; nucleoplasm; cellular response to interferon-beta; innate immune response; protein binding; pyroptosome complex assembly; cytosol; apoptotic process; positive regulation of cysteine-type endopeptidase activity; activation of innate immune response; DNA bindi…
ENSMUSG00000038521	C1s1	1280	1255.28	1219.22	1664.99	742.901	513.659	1128.03	573.284	565.116	993.61	-0.789419	0.274576	0.000149802	0.0172363	protein_coding	; GO:0006958; GO:0005509; GO:0004252; GO:0008236; GO:0006508	; serine-type peptidase activity; serine-type endopeptidase activity; calcium ion binding; proteolysis; complement activation, classical pathway
ENSMUSG00000028874	Fgr	237.103	167.307	201.616	383.657	161.674	86.06	105.507	136.964	132.074	179.107	-0.792831	0.3233	0.000463281	0.0358023	protein_coding	; GO:0004713; GO:0030282; GO:0030335; GO:0045087; GO:0005886; GO:0005102; GO:0030154; GO:0016235; GO:0043306; GO:0004715; GO:0005829; GO:0032587; GO:0002376; GO:0031234; GO:0007229; GO:0014068; GO:0016301; GO:0008360; GO:0018108; GO:0004714; GO:0046777; GO:0004672; GO:0043552; GO:0042995; GO:0034987; GO:0048705; GO:0019901; GO:0006468; GO:0045859; GO:0001784; GO:0016310; GO:0005856; GO:0050764; G…	; regulation of actin cytoskeleton organization; aggresome; regulation of cell shape; cell differentiation; positive regulation of phosphatidylinositol 3-kinase activity; transmembrane receptor protein tyrosine kinase signaling pathway; transferase activity; innate immune response; protein binding; bone mineralization; mitochondrial intermembrane space; positive regulation of phosphatidylinositol…
ENSMUSG00000069171	Nr2f1	76.6797	102.872	117.608	142.078	39.1176	59.2892	64.7573	56.3329	64.3091	80.3382	-0.793123	0.27976	0.000163252	0.0177953	protein_coding	; GO:0006355; GO:0043565; GO:0045944; GO:0003700; GO:0005654; GO:0005634; GO:0044323; GO:0003677; GO:1990837; GO:0046872; GO:0007399; GO:0000122; GO:0000978; GO:0005829; GO:0008270; GO:0010977; GO:0001227	; metal ion binding; nervous system development; sequence-specific DNA binding; sequence-specific double-stranded DNA binding; RNA polymerase II cis-regulatory region sequence-specific DNA binding; cytosol; positive regulation of transcription by RNA polymerase II; negative regulation of transcription by RNA polymerase II; retinoic acid-responsive element binding; zinc ion binding; negative regul…
ENSMUSG00000034037	Fgd5	591.663	677.758	835.558	759.322	387.573	333.866	599.642	261.35	198.09	516.091	-0.79531	0.338254	0.000590062	0.0423254	protein_coding	; GO:0005085; GO:0005886; GO:0050790; GO:0046872; GO:0005856; GO:0005737	; metal ion binding; cytoskeleton; plasma membrane; cytoplasm; regulation of catalytic activity; guanyl-nucleotide exchange factor activity
ENSMUSG00000044629	Cnrip1	116.444	88.2989	96.5688	91.2904	55.2582	42.6441	71.5707	44.2148	44.7402	72.3367	-0.795403	0.249134	5.49083e-05	0.00825173	protein_coding	; GO:0008022; GO:0010469; GO:0005886; GO:2000272; GO:0043209; GO:0005737; GO:0031718	; plasma membrane; negative regulation of signaling receptor activity; myelin sheath; regulation of signaling receptor activity; cytoplasm; protein C-terminus binding; type 1 cannabinoid receptor binding
ENSMUSG00000059326	Csf2ra	737.939	861.612	838.374	1486.08	511.461	398.97	680.763	491.498	468.121	719.424	-0.796541	0.267806	0.000110229	0.0138171	protein_coding	; GO:0016021; GO:0043235; GO:0016020; GO:0004896; GO:0019955; GO:0009897; GO:0005515; GO:0019221	; membrane; integral component of membrane; cytokine receptor activity; cytokine-mediated signaling pathway; receptor complex; external side of plasma membrane; cytokine binding; protein binding
ENSMUSG00000039607	Rbms3	418.015	865.194	520.96	507.942	279.719	242.196	394.2	200.31	350.812	419.928	-0.798407	0.30407	0.000297355	0.0260954	protein_coding	; GO:0008143; GO:0002357; GO:0003676; GO:0003730; GO:1990904; GO:0008266; GO:0010629; GO:0003723; GO:0045727; GO:0005634; GO:0090090; GO:0010628; GO:0005829; GO:0005737; GO:0035925	; poly(A) binding; mRNA 3'-UTR AU-rich region binding; cytosol; RNA binding; defense response to tumor cell; cytoplasm; poly(U) RNA binding; negative regulation of gene expression; negative regulation of canonical Wnt signaling pathway; nucleic acid binding; positive regulation of gene expression; mRNA 3'-UTR binding; positive regulation of translation; ribonucleoprotein complex; nucleus
ENSMUSG00000041329	Atp1b2	773.643	675.221	867.522	872.238	517.359	216.246	609.878	365.72	258.048	572.875	-0.80244	0.341942	0.000598122	0.0427162	protein_coding	GO:0031589; GO:0098984; GO:1990573; GO:0050821; ; GO:0021678; GO:0071944; GO:0005886; GO:0086009; GO:0016324; GO:0016328; GO:0016021; GO:0005391; GO:0006883; GO:0006814; GO:1901018; GO:0120036; GO:0036376; GO:0010248; GO:0007155; GO:0032781; GO:0051117; GO:0044298; GO:0021944; GO:0001671; GO:0030007; GO:1903976; GO:0001895; GO:0010976; GO:1903278; GO:0005890; GO:0006813; GO:0046982; GO:0005737; G…	protein-macromolecule adaptor activity; cell periphery; protein stabilization; potassium ion import across plasma membrane; photoreceptor inner segment; sodium ion export across plasma membrane; neuronal-glial interaction involved in hindbrain glial-mediated radial cell migration; ; sodium:potassium-exchanging ATPase complex; positive regulation of neuron projection development; potassium ion tra…
ENSMUSG00000032698	Lmo2	457.104	647.336	513.621	478.785	355.148	184.785	330.453	270.331	242.947	386.723	-0.807168	0.232044	2.059e-05	0.00444208	protein_coding	; GO:0035162; GO:0003713; GO:0001221; GO:0003682; GO:0045944; GO:0005634; GO:0045647; GO:0005667; GO:0003677; GO:0046872; GO:0061629; GO:0005515; GO:0042802; GO:0043425; GO:0032991; GO:0097067	; protein-containing complex; metal ion binding; transcription coactivator activity; identical protein binding; transcription regulator complex; RNA polymerase II-specific DNA-binding transcription factor binding; positive regulation of transcription by RNA polymerase II; bHLH transcription factor binding; chromatin binding; embryonic hemopoiesis; transcription coregulator binding; cellular respo…
ENSMUSG00000025804	Ccr1	48.5077	51.5167	37.3712	47.761	31.0797	15.1682	23.9835	18.0602	26.8443	33.3658	-0.808493	0.333631	0.00049587	0.0378965	protein_coding	GO:0030335; GO:0005886; GO:0004950; GO:0070374; GO:0016021; GO:0070098; GO:0019957; GO:0051928; GO:0004435; GO:0004930; GO:0016493; GO:0030502; GO:0007267; GO:0071791; GO:0010629; GO:0007165; GO:0019722; GO:0043025; GO:0006887; GO:0030595; GO:0045672; GO:0005737; GO:0045824; GO:0006935; GO:0030099; GO:0016020; GO:0006816; GO:0009897; GO:0006874; GO:0060326; GO:0035717; GO:0006955; GO:0005515; GO:…	inflammatory response; chemokine-mediated signaling pathway; chemotaxis; calcium ion transport; positive regulation of calcium ion transport; positive regulation of monocyte chemotaxis; positive regulation of osteoclast differentiation; positive regulation of cytosolic calcium ion concentration; leukocyte chemotaxis; protein binding; cell chemotaxis; phosphatidylinositol phospholipase C activity;…
ENSMUSG00000030707	Coro1a	820.746	816.098	790.013	987.442	393.351	479.568	575.399	306.207	523.715	632.504	-0.810163	0.213066	6.21414e-06	0.00181269	protein_coding	GO:0031589; GO:0016477; GO:0030335; ; GO:0031410; GO:0050870; GO:0005886; GO:0005938; GO:0005769; GO:0043320; GO:0032036; GO:0005829; GO:0032426; GO:0031339; GO:0001891; GO:0006909; GO:0030036; GO:0008360; GO:0030833; GO:0030670; GO:0051015; GO:0043548; GO:0042102; GO:0008022; GO:0048873; GO:0071353; GO:0007015; GO:0050918; GO:0032796; GO:0005884; GO:0030864; GO:0061502; GO:0051126; GO:0005911; G…	; synapse; regulation of actin cytoskeleton organization; cell cortex; negative regulation of neuron apoptotic process; negative regulation of vesicle fusion; negative regulation of actin nucleation; positive regulation of T cell activation; calcium ion transport; actin cytoskeleton organization; cell-cell junction; regulation of cell shape; phagocytosis; cell migration; axon; leukocyte chemotaxi…
ENSMUSG00000053158	Fes	455.853	489.555	442.737	588.303	230.23	154.606	414.948	237.508	210.879	358.291	-0.81258	0.296638	0.000217344	0.0206486	protein_coding	; GO:0004713; GO:0031410; GO:0045087; GO:0005886; GO:0005102; GO:0030154; GO:0008289; GO:0004715; GO:0005829; GO:0035091; GO:0031234; GO:0005794; GO:0016301; GO:0015630; GO:0045657; GO:0018108; GO:0008360; GO:0007098; GO:0007155; GO:0004714; GO:0043304; GO:0004672; GO:0030155; GO:0001578; GO:0030054; GO:0034987; GO:0006468; GO:0005925; GO:0016310; GO:0005856; GO:0045639; GO:2000251; GO:0005737; G…	; positive regulation of myeloid cell differentiation; cellular response to vitamin D; regulation of mast cell degranulation; lipid binding; chemotaxis; regulation of cell shape; cell differentiation; transmembrane receptor protein tyrosine kinase signaling pathway; positive regulation of neuron projection development; transferase activity; innate immune response; microtubule cytoskeleton; microt…
ENSMUSG00000047945	Marcksl1	742.087	804.022	917.213	1094.83	630.997	357.431	579.358	366.298	382.89	652.791	-0.81411	0.246607	3.84301e-05	0.00668736	protein_coding	GO:0099026; GO:0099509; GO:0016020; GO:0008284; GO:0007015; GO:0007417; GO:0005886; GO:0099523; GO:0008021; GO:0005856; GO:0003779; GO:0005516; GO:0005737; GO:0051015; GO:0099626	actin filament binding; cytoskeleton; plasma membrane; membrane; synaptic vesicle; voltage-gated calcium channel activity involved in regulation of presynaptic cytosolic calcium levels; anchored component of presynaptic membrane; cytoplasm; positive regulation of cell population proliferation; calmodulin binding; actin binding; presynaptic cytosol; regulation of presynaptic cytosolic calcium ion …
ENSMUSG00000052384	Nrros	273.035	344.061	311.751	399.664	187.478	160.156	253.863	118.885	123.259	241.35	-0.827401	0.275568	9.96484e-05	0.0128187	protein_coding	; GO:0009986; GO:0005886; GO:0016021; GO:0035583; GO:0014005; GO:0006801; GO:0036364; GO:0005576; GO:0050431; GO:0007179; GO:0019838; GO:0005783; GO:0030433; GO:0016020; GO:0005789; GO:0006955; GO:0005515; GO:0006954	; inflammatory response; ubiquitin-dependent ERAD pathway; microglia development; extracellular region; sequestering of TGFbeta in extracellular matrix; protein binding; superoxide metabolic process; endoplasmic reticulum membrane; membrane; cell surface; endoplasmic reticulum; immune response; transforming growth factor beta1 activation; integral component of membrane; growth factor binding; pla…
ENSMUSG00000039145	Camk1d	197.422	192.43	148.205	149.191	109.936	62.7272	110.325	75.9044	86.7644	125.878	-0.830313	0.237548	1.94845e-05	0.00424783	protein_coding	; GO:0004683; GO:0043065; GO:0106310; GO:0005634; GO:0004674; GO:0007399; GO:0003824; GO:0016301; GO:0018105; GO:0050773; GO:0106311; GO:0043066; GO:0004672; GO:0090023; GO:0006468; GO:0071622; GO:0016310; GO:0060267; GO:0005516; GO:0005737; GO:0005524; GO:0050766; GO:0032793; GO:0000166; GO:0016740; GO:0008152; GO:0010976; GO:0006954	; inflammatory response; positive regulation of CREB transcription factor activity; regulation of dendrite development; catalytic activity; regulation of granulocyte chemotaxis; positive regulation of neuron projection development; transferase activity; positive regulation of apoptotic process; positive regulation of neutrophil chemotaxis; negative regulation of apoptotic process; protein serine/…
ENSMUSG00000006219	Fblim1	568.141	545.297	631.878	744.427	430.528	218.441	417.064	289.363	230.321	452.829	-0.832463	0.264403	6.39745e-05	0.00912017	protein_coding	; GO:0031005; GO:0030054; GO:0071944; GO:0033623; GO:0008360; GO:0046872; GO:0098609; GO:0005925; GO:0005856; GO:0007155; GO:0001650; GO:0005515; GO:0001725; GO:0005737	; cell periphery; metal ion binding; cytoskeleton; regulation of integrin activation; stress fiber; cell junction; cell-cell adhesion; regulation of cell shape; fibrillar center; cytoplasm; focal adhesion; cell adhesion; protein binding; filamin binding
ENSMUSG00000014786	Slc9a5	112.002	112.665	94.1964	112.975	63.2701	38.7847	77.8844	40.7712	52.8813	78.3811	-0.837792	0.267702	6.71651e-05	0.00939903	protein_coding	; GO:0016021; GO:0006812; GO:0051453; GO:0055085; GO:0015385; GO:0098719; GO:0016020; GO:0006814; GO:0015299; GO:0005886; GO:0006811; GO:0015386; GO:1902600; GO:0071805; GO:0098656; GO:0006885; GO:0015297	proton transmembrane transport; sodium ion import across plasma membrane; sodium:proton antiporter activity; potassium ion transmembrane transport; sodium ion transport; ; plasma membrane; membrane; antiporter activity; integral component of membrane; regulation of intracellular pH; transmembrane transport; ion transport; anion transmembrane transport; solute:proton antiporter activity; potassium…
ENSMUSG00000018819	Lsp1	540.191	535.993	638.4	871.468	425.329	279.155	416.516	286.78	242.788	470.735	-0.839443	0.254654	3.86908e-05	0.00668736	protein_coding	GO:0006935; ; GO:0008092; GO:0016020; GO:0005886; GO:0007165; GO:0006952; GO:0003779; GO:0006915; GO:0007010; GO:0098761	; chemotaxis; plasma membrane; signal transduction; membrane; defense response; apoptotic process; cytoskeletal protein binding; actin binding; cellular response to interleukin-7; cytoskeleton organization
ENSMUSG00000070691	Runx3	116.531	271.872	124.971	128.68	84.0553	56.2103	101.947	78.0695	57.2209	113.284	-0.840717	0.360781	0.000590605	0.0423254	protein_coding	; GO:0045893; GO:0042826; GO:0005634; GO:0030154; GO:1990837; GO:0002062; GO:0000785; GO:0051240; GO:0043231; GO:0005829; GO:0050680; GO:0007411; GO:0006355; GO:0003700; GO:0005654; GO:0001222; GO:0030097; GO:0016513; GO:0001503; GO:0071559; GO:0006357; GO:0006468; GO:0048522; GO:0005730; GO:0000122; GO:0030182; GO:0031175; GO:0009966; GO:0005737; GO:0005524; GO:0048469; GO:0000977; GO:0031069; G…	; intracellular membrane-bounded organelle; cell maturation; neuron projection development; negative regulation of epithelial cell proliferation; cell differentiation; ossification; nucleoplasm; protein binding; chondrocyte differentiation; sequence-specific double-stranded DNA binding; cytosol; positive regulation of extrinsic apoptotic signaling pathway; regulation of transcription, DNA-templat…
ENSMUSG00000022504	Ciita	609.004	628.681	362.915	587.498	271.336	263.135	368.249	270.135	252.932	401.543	-0.840841	0.218556	5.14185e-06	0.00158944	protein_coding	; GO:0045893; GO:0045944; GO:0000976; GO:0009986; GO:0007568; GO:0106310; GO:0005634; GO:0016746; GO:0005829; GO:0045892; GO:0016301; GO:0006355; GO:0045348; GO:0005654; GO:0016605; GO:0044877; GO:0071360; GO:0106311; GO:0008022; GO:0140297; GO:0006468; GO:0045345; GO:0016310; GO:0000122; GO:0005524; GO:0000166; GO:0046597; GO:0005525; GO:0016740; GO:0071257; GO:0005515; GO:0071346; GO:0046677; G…	; inflammatory response; positive regulation of transcription by RNA polymerase II; protein-containing complex binding; nucleoplasm; transferase activity; cellular response to interferon-gamma; protein binding; negative regulation of viral entry into host cell; response to antibiotic; aging; cytosol; cell surface; regulation of transcription, DNA-templated; nucleotide binding; negative regulation…
ENSMUSG00000022372	Sla	226.737	216.435	188.405	302.933	175.196	74.1343	122.282	112.417	98.2635	168.534	-0.845575	0.283802	0.000108348	0.0136829	protein_coding	; GO:0031234; GO:0045087; GO:0005102; GO:0030154; GO:0005737; GO:0005925; GO:0005515; GO:0007169; GO:0043197; GO:0009966; GO:0005768	; regulation of signal transduction; extrinsic component of cytoplasmic side of plasma membrane; endosome; cell differentiation; cytoplasm; focal adhesion; dendritic spine; transmembrane receptor protein tyrosine kinase signaling pathway; signaling receptor binding; innate immune response; protein binding
ENSMUSG00000047810	Ccdc88b	231.813	246.356	367.451	313.701	139.65	156.264	197.113	118.823	133.475	211.627	-0.846234	0.229061	8.9772e-06	0.00247902	protein_coding	; GO:0051959; GO:0030705; GO:0005794; GO:0042832; GO:0016020; GO:0050870; GO:0005813; GO:0005783; GO:0008017; GO:0005856; GO:0031122; GO:0005737; GO:0001819; GO:0042102	; dynein light intermediate chain binding; cytoskeleton; Golgi apparatus; positive regulation of T cell proliferation; membrane; positive regulation of cytokine production; cytoplasmic microtubule organization; positive regulation of T cell activation; defense response to protozoan; cytoplasm; centrosome; endoplasmic reticulum; cytoskeleton-dependent intracellular transport; microtubule binding
ENSMUSG00000067780	Pi15	101.31	102.145	98.2017	116.853	59.9623	44.4762	70.6817	53.5186	38.6696	76.202	-0.848156	0.234751	1.27173e-05	0.00313557	protein_coding	GO:0005576	extracellular region
ENSMUSG00000024910	Ctsw	119.001	80.7367	81.7598	75.2135	32.4704	39.863	73.7426	31.5746	32.5484	62.99	-0.852849	0.364309	0.000603333	0.0429403	protein_coding	; GO:0005764; GO:0004197; GO:0005783; GO:0008233; GO:0008234; GO:0016787; GO:0051603; GO:0005615; GO:0006508	; peptidase activity; lysosome; endoplasmic reticulum; proteolysis involved in cellular protein catabolic process; extracellular space; cysteine-type peptidase activity; cysteine-type endopeptidase activity; proteolysis; hydrolase activity
ENSMUSG00000026358	Rgs1	49.2329	66.1074	44.7976	73.6658	27.8082	29.9271	25.2002	37.5623	20.4625	41.6404	-0.853652	0.321658	0.000273217	0.0245516	protein_coding	; GO:0016020; GO:0031234; GO:0001965; GO:0005886; GO:0050790; GO:0009968; GO:0007165; GO:0009617; GO:0061737; GO:0043547; GO:0005829; GO:0005737; GO:0005096; GO:0008277; GO:0007186	; response to bacterium; extrinsic component of cytoplasmic side of plasma membrane; plasma membrane; G protein-coupled receptor signaling pathway; cytosol; membrane; signal transduction; positive regulation of GTPase activity; G-protein alpha-subunit binding; regulation of G protein-coupled receptor signaling pathway; cytoplasm; leukotriene signaling pathway; regulation of catalytic activity; GT…
ENSMUSG00000039115	Itga9	545.692	553.185	534.635	574.086	415.123	151.816	350.722	195.515	231.25	394.669	-0.858647	0.310204	0.000199916	0.0194911	protein_coding	GO:0043236; GO:0016021; GO:0007229; GO:0030593; ; GO:0016020; GO:0046872; GO:0008305; GO:0009925; GO:0007155; GO:0034679; GO:0042060; GO:0005518	; neutrophil chemotaxis; metal ion binding; integrin complex; membrane; integral component of membrane; basal plasma membrane; wound healing; cell adhesion; laminin binding; collagen binding; integrin-mediated signaling pathway; integrin alpha9-beta1 complex
ENSMUSG00000032946	Rasgrp2	725.666	846.213	816.539	773.406	344.26	290.335	641.366	329.65	382.934	572.263	-0.862994	0.25302	2.61532e-05	0.00506685	protein_coding	; GO:0007264; GO:0016020; GO:0035556; GO:0005085; GO:0030054; GO:0005886; GO:0042995; GO:0045202; GO:0043005; GO:0032587; GO:0046872; GO:0005737; GO:0005509; GO:0050790; GO:0043547; GO:0005829; GO:0071277	cellular response to calcium ion; synapse; ; metal ion binding; neuron projection; plasma membrane; positive regulation of GTPase activity; cytosol; membrane; calcium ion binding; cell junction; ruffle membrane; intracellular signal transduction; cytoplasm; regulation of catalytic activity; cell projection; small GTPase mediated signal transduction; guanyl-nucleotide exchange factor activity
ENSMUSG00000052160	Pld4	555.21	570.632	443.923	632.151	328.746	250.148	355.123	279.386	213.096	403.157	-0.863414	0.200623	7.57635e-07	0.000392284	protein_coding	; GO:0031410; GO:0045087; GO:0005634; GO:0006259; GO:0003824; GO:0005769; GO:0002376; GO:0016021; GO:0005794; GO:0006909; GO:1900015; GO:0005768; GO:0004518; GO:0005783; GO:0004630; GO:0045145; GO:0016020; GO:0045335; GO:0016787; GO:0005789; GO:0004527; GO:0002244; GO:0005515; GO:0090305; GO:0032588; GO:0006954	; inflammatory response; DNA metabolic process; catalytic activity; phagocytosis; innate immune response; protein binding; trans-Golgi network membrane; Golgi apparatus; endoplasmic reticulum membrane; membrane; phagocytic vesicle; single-stranded DNA 5'-3' exodeoxyribonuclease activity; early endosome; endoplasmic reticulum; nuclease activity; cytoplasmic vesicle; nucleic acid phosphodiester bon…
ENSMUSG00000009646	Pla2g12b	117.122	96.3158	110.289	167.595	70.0594	51.0119	60.6925	62.5368	66.1669	89.0877	-0.867724	0.240043	1.24533e-05	0.00310747	protein_coding	GO:0006644; GO:0016042; GO:0050482; GO:0016787; GO:0005576; GO:0005509; GO:0004623	phospholipid metabolic process; calcium ion binding; phospholipase A2 activity; extracellular region; arachidonic acid secretion; hydrolase activity; lipid catabolic process
ENSMUSG00000031740	Mmp2	342.707	354.229	598.624	435.214	245.652	107.446	286.891	232.841	154.291	306.433	-0.868257	0.335919	0.000327955	0.0283011	protein_coding	; GO:0016477; GO:0030335; GO:0030198; GO:0001553; GO:0071345; GO:0005886; GO:0043065; GO:0005634; GO:0008233; GO:0007568; GO:0045906; GO:0046872; GO:0048661; GO:0035094; GO:0008237; GO:0001955; GO:0009314; GO:0004175; GO:0007507; GO:0071347; GO:1904707; GO:0032526; GO:0006979; GO:0035987; GO:0071498; GO:0030017; GO:0043627; GO:0030574; GO:0004222; GO:0005576; GO:0034614; GO:0004252; GO:0060325; G…	prostate gland epithelium morphogenesis; ; fibronectin binding; sarcomere; negative regulation of cell adhesion; positive regulation of vascular associated smooth muscle cell proliferation; cellular response to cytokine stimulus; cell migration; zinc ion binding; cellular response to fluid shear stress; cellular response to estradiol stimulus; intramembranous ossification; positive regulation of …
ENSMUSG00000023191	P3h3	604.673	459.916	546.235	509.917	264.691	311.108	353.543	243.922	198.846	388.094	-0.868819	0.201128	6.98526e-07	0.000371683	protein_coding	; GO:0016705; GO:0016491; GO:0005783; GO:0032964; GO:0046872; GO:1902494; GO:0008285; GO:0032963; GO:0031418; GO:0051213; GO:0005515; GO:0019511; GO:0017185; GO:0019797; GO:0005506	; metal ion binding; oxidoreductase activity; collagen metabolic process; negative regulation of cell population proliferation; procollagen-proline 3-dioxygenase activity; peptidyl-lysine hydroxylation; peptidyl-proline hydroxylation; L-ascorbic acid binding; endoplasmic reticulum; collagen biosynthetic process; protein binding; oxidoreductase activity, acting on paired donors, with incorporation…
ENSMUSG00000024737	Slc15a3	234.325	187.193	230.124	251.739	147.146	92.4531	129.041	117.687	95.5701	165.031	-0.869125	0.201128	6.99901e-07	0.000371683	protein_coding	; GO:0015833; GO:0005764; GO:0070434; GO:0045087; GO:0005765; GO:0015647; GO:0043231; GO:0002376; GO:0010008; GO:0016021; GO:0015031; GO:0005768; GO:0022857; GO:0140206; GO:0071916; GO:0015835; GO:0055085; GO:0015293; GO:0016020; GO:0006857	; intracellular membrane-bounded organelle; lysosome; peptidoglycan transmembrane transporter activity; dipeptide import across plasma membrane; innate immune response; protein transport; endosome membrane; membrane; oligopeptide transport; transmembrane transport; lysosomal membrane; peptidoglycan transport; symporter activity; integral component of membrane; immune system process; endosome; pos…
ENSMUSG00000031497	Tnfsf13b	159.201	113.786	163.328	112.74	76.6887	36.7762	105.363	43.2815	58.1166	96.5868	-0.877289	0.366466	0.000517931	0.0388654	protein_coding	; GO:0005886; GO:0043231; GO:0016021; GO:0048018; GO:0031296; GO:0005576; GO:0001782; GO:0042102; GO:0002636; GO:0030183; GO:0050776; GO:0005925; GO:0005125; GO:0030890; GO:0048471; GO:0005737; GO:0005164; GO:0016020; GO:0031295; GO:0006955; GO:0005515; GO:0033209; GO:0005615	; intracellular membrane-bounded organelle; tumor necrosis factor-mediated signaling pathway; positive regulation of B cell proliferation; protein binding; positive regulation of T cell proliferation; membrane; receptor ligand activity; immune response; cytokine activity; positive regulation of germinal center formation; B cell homeostasis; tumor necrosis factor receptor binding; regulation of im…
ENSMUSG00000068227	Il2rb	177.971	135.64	151.804	100.868	62.2349	48.9204	82.0331	41.2538	101.094	100.202	-0.883159	0.333333	0.000273836	0.0245516	protein_coding	GO:0016021; GO:0004911; GO:0038110; GO:0016020; GO:0004896; GO:0009986; GO:0005886; GO:0050766; GO:0019221; GO:0009897; GO:0030101; GO:0042010; GO:0019976; GO:0005515; GO:0035723; GO:0043066	interleukin-2-mediated signaling pathway; interleukin-2 receptor activity; plasma membrane; interleukin-15-mediated signaling pathway; membrane; negative regulation of apoptotic process; integral component of membrane; interleukin-2 binding; cytokine receptor activity; cell surface; positive regulation of phagocytosis; interleukin-15 receptor activity; cytokine-mediated signaling pathway; externa…
ENSMUSG00000040723	Rcsd1	625.826	708.641	601.526	653.62	352.238	224.372	454.19	247.144	337.957	467.279	-0.89947	0.228793	3.65436e-06	0.00124075	protein_coding	; GO:0071474; GO:0005575; GO:0051015; GO:0003009	; actin filament binding; skeletal muscle contraction; cellular_component; cellular hyperosmotic response
ENSMUSG00000030589	Rasgrp4	90.3404	110.107	87.0214	145.299	33.9543	50.3105	71.6867	53.0194	51.1818	76.9912	-0.899885	0.291315	7.53688e-05	0.0102178	protein_coding	; GO:0007264; GO:0016020; GO:0035556; GO:0046579; GO:0005085; GO:0005886; GO:0050790; GO:0005654; GO:0030154; GO:0046872; GO:0005737; GO:0008283; GO:0009991; GO:0005829; GO:0050794	; metal ion binding; plasma membrane; regulation of cellular process; cytosol; cell population proliferation; membrane; cell differentiation; intracellular signal transduction; cytoplasm; regulation of catalytic activity; nucleoplasm; small GTPase mediated signal transduction; guanyl-nucleotide exchange factor activity; response to extracellular stimulus; positive regulation of Ras protein signal…
ENSMUSG00000022676	Snai2	93.567	81.4608	126.012	71.2682	47.1869	35.2523	66.4121	34.5712	36.0736	65.7561	-0.900057	0.316185	0.000156951	0.0173004	protein_coding	GO:0016477; GO:0030335; GO:0044319; GO:0032331; GO:0005634; GO:0050872; GO:0000785; GO:1990837; GO:0046872; GO:0032642; GO:0007219; GO:0014032; GO:0009314; GO:2001240; GO:0042981; GO:0001649; GO:0035921; GO:0001227; GO:0006933; GO:0003682; GO:0033629; GO:0006355; GO:0043565; GO:0045600; GO:2000810; GO:0090090; GO:0010839; GO:0045667; GO:0043066; GO:0003273; GO:0010957; GO:0071364; GO:1902230; GO:…	negative regulation of DNA damage response, signal transduction by p53 class mediator; sequence-specific DNA binding; Notch signaling pathway; cell migration involved in endocardial cushion formation; negative regulation of keratinocyte proliferation; positive regulation of endothelial cell chemotaxis; negative regulation of stem cell proliferation; cellular response to epidermal growth factor st…
ENSMUSG00000040797	Iqsec3	24.8626	32.4067	29.9581	41.2652	16.3138	9.44487	13.1827	16.3594	16.5939	22.2652	-0.905799	0.387058	0.000607689	0.0431022	protein_coding	; GO:0060077; GO:0005829; GO:0032012; GO:0005654; GO:0030036; GO:0090630; GO:0045211; GO:0005085; GO:0030054; GO:0098982; GO:0045202; GO:0005737; GO:0098690; GO:0050808; GO:0099629; GO:0050790; GO:0005515; GO:0014069; GO:0051056	; synapse; actin cytoskeleton organization; postsynaptic density; nucleoplasm; postsynaptic specialization of symmetric synapse; inhibitory synapse; protein binding; cytosol; GABA-ergic synapse; regulation of small GTPase mediated signal transduction; postsynaptic membrane; synapse organization; activation of GTPase activity; cytoplasm; regulation of ARF protein signal transduction; glycinergic s…
ENSMUSG00000089417	Gm22009	87.1127	51.1128	60.0297	47.8777	25.3863	34.8844	29.2133	22.4864	33.9542	43.5619	-0.910201	0.319288	0.00015347	0.0173004	scaRNA	GO:0006396; GO:0005730	nucleolus; RNA processing
ENSMUSG00000026930	Gpsm1	325.956	391.896	309.199	440.718	251.672	166.196	191.899	164.572	136.417	264.28	-0.911587	0.222508	1.8416e-06	0.000778394	protein_coding	; GO:1905098; GO:0001965; GO:0005886; GO:0007399; GO:0030154; GO:0005938; GO:0005829; GO:0005092; GO:0005794; GO:0005654; GO:0016239; GO:0008277; GO:0005783; GO:0005737; GO:0030695; GO:0034260; GO:0016020; GO:0050790; GO:0005789; GO:0000139; GO:0005515; GO:0032991	; cell cortex; Golgi membrane; cell differentiation; negative regulation of GTPase activity; nucleoplasm; negative regulation of guanyl-nucleotide exchange factor activity; protein binding; Golgi apparatus; endoplasmic reticulum membrane; membrane; GTPase regulator activity; cytosol; G-protein alpha-subunit binding; regulation of G protein-coupled receptor signaling pathway; positive regulation o…
ENSMUSG00000032089	Il10ra	391.486	347.331	295.308	375.929	208.232	130.828	245.529	151.523	126.553	252.524	-0.912841	0.246814	9.10301e-06	0.00248069	protein_coding	; GO:0016021; GO:0016020; GO:0010507; GO:0004896; GO:0004920; GO:0005886; GO:0019221; GO:0050807; GO:0032496; GO:0046427; GO:0070086; GO:0005515; GO:0019969; GO:0005829; GO:0005737	interleukin-10 binding; ; regulation of synapse organization; plasma membrane; cytosol; membrane; integral component of membrane; positive regulation of receptor signaling pathway via JAK-STAT; cytokine receptor activity; ubiquitin-dependent endocytosis; cytoplasm; cytokine-mediated signaling pathway; response to lipopolysaccharide; interleukin-10 receptor activity; negative regulation of autopha…
ENSMUSG00000022883	Robo1	74.4725	92.3495	84.321	89.3397	36.643	34.637	47.5985	53.9007	32.4419	60.6338	-0.918696	0.243972	7.18538e-06	0.00203858	protein_coding	; GO:0009986; GO:0021836; GO:0005886; GO:0033600; GO:0035025; GO:0030275; GO:0030336; GO:0050772; GO:0007411; GO:0016199; GO:0007156; GO:0035385; GO:0006919; GO:0008046; GO:0070100; GO:0002042; GO:0050925; GO:0005737; GO:0043406; GO:1900748; GO:0005515; GO:0042802	; negative regulation of chemokine-mediated signaling pathway; positive regulation of axonogenesis; LRR domain binding; homophilic cell adhesion via plasma membrane adhesion molecules; negative regulation of mammary gland epithelial cell proliferation; protein binding; axon guidance receptor activity; chemorepulsion involved in postnatal olfactory bulb interneuron migration; negative regulation o…
ENSMUSG00000032380	Dapk2	247.157	260.896	269.55	160.574	127.573	86.4287	162.147	100.119	84.6402	166.565	-0.92404	0.273732	2.92179e-05	0.00545163	protein_coding	; GO:0031410; GO:0043065; GO:0106310; GO:0005634; GO:0004674; GO:0043231; GO:0005794; GO:0016301; GO:0106311; GO:1990266; GO:0004672; GO:0034423; GO:0090023; GO:2001242; GO:0006468; GO:0016310; GO:0005516; GO:0005737; GO:0006915; GO:0005524; GO:2000424; GO:0000166; GO:0035556; GO:0043276; GO:0016740; GO:0042802	; intracellular membrane-bounded organelle; anoikis; neutrophil migration; transferase activity; positive regulation of apoptotic process; positive regulation of neutrophil chemotaxis; autophagosome lumen; Golgi apparatus; apoptotic process; regulation of intrinsic apoptotic signaling pathway; protein serine/threonine kinase activity; nucleotide binding; calmodulin binding; cytoplasmic vesicle; n…
ENSMUSG00000031875	Cmtm3	774.985	725.176	856.584	1463.03	722.736	342.424	420.056	400.171	330	670.574	-0.92548	0.324169	0.000155932	0.0173004	protein_coding	GO:0006935; GO:0016021; ; GO:0031410; GO:0016020; GO:0005615; GO:0007165; GO:0005737; GO:0005515; GO:0005125; GO:0050861; GO:0001835; GO:0031965; GO:0005829	; chemotaxis; membrane; cytosol; integral component of membrane; signal transduction; nuclear membrane; cytoplasm; blastocyst hatching; extracellular space; positive regulation of B cell receptor signaling pathway; cytoplasmic vesicle; cytokine activity; protein binding
ENSMUSG00000042961	Egflam	365.276	350.73	450.609	198.064	173.157	131.257	230.587	144.357	121.056	240.566	-0.92606	0.301361	8.04102e-05	0.0106568	protein_coding	; GO:0030198; GO:0043083; GO:0030054; GO:0009888; GO:0042995; GO:0048786; GO:0005539; GO:0019800; GO:0009887; GO:0005576; GO:0010811; GO:0005509; GO:0005515; GO:0005614; GO:0045202; GO:0031012; GO:0005604	; synapse; extracellular matrix; positive regulation of cell-substrate adhesion; interstitial matrix; glycosaminoglycan binding; cell junction; calcium ion binding; tissue development; basement membrane; synaptic cleft; animal organ morphogenesis; extracellular matrix organization; cell projection; presynaptic active zone; extracellular region; peptide cross-linking via chondroitin 4-sulfate glyc…
ENSMUSG00000035279	Ssc5d	98.2718	110.376	80.7767	80.238	27.452	60.1757	63.9097	33.4821	28.2207	64.767	-0.928191	0.35457	0.000284129	0.0251478	protein_coding	; GO:0045087; GO:0032717; GO:0006952; GO:0002376; GO:0032677; GO:0005576; GO:0006897; GO:0050829; GO:0031012; GO:0062023; GO:0042494; GO:0001968; GO:0005737; GO:0043236; GO:0005044; GO:0016020; GO:0050830; GO:0050840; GO:0005515; GO:0005615	; fibronectin binding; defense response to Gram-negative bacterium; laminin binding; negative regulation of interleukin-8 production; detection of bacterial lipoprotein; innate immune response; protein binding; membrane; scavenger receptor activity; regulation of interleukin-8 production; extracellular matrix; defense response to Gram-positive bacterium; endocytosis; cytoplasm; immune system proc…
ENSMUSG00000022146	Osmr	857.359	1026.87	741.245	1015.44	682.251	268.196	520.545	378.095	206.332	632.926	-0.928481	0.361686	0.000342096	0.029157	protein_coding	; GO:0016021; GO:0019838; GO:0016020; GO:0008284; GO:0004896; GO:0034097; GO:0005900; GO:0004924; GO:0005515; GO:0016324; GO:0038165; GO:0019221	; membrane; integral component of membrane; cytokine receptor activity; response to cytokine; cytokine-mediated signaling pathway; positive regulation of cell population proliferation; oncostatin-M-mediated signaling pathway; oncostatin-M receptor activity; apical plasma membrane; oncostatin-M receptor complex; protein binding; growth factor binding
ENSMUSG00000059901	Adamts14	94.2861	68.402	80.1998	63.5931	41.7678	21.5773	41.1115	45.9635	26.9277	53.7587	-0.929217	0.303594	8.54347e-05	0.0111285	protein_coding	GO:0007229; GO:0030199; GO:0030198; GO:0008233; GO:0016787; GO:0004222; GO:0046872; GO:0005576; GO:0008237; GO:0031012; GO:0006508	metalloendopeptidase activity; peptidase activity; metal ion binding; extracellular matrix; collagen fibril organization; metallopeptidase activity; extracellular matrix organization; extracellular region; proteolysis; hydrolase activity; integrin-mediated signaling pathway
ENSMUSG00000000359	Rem1	327.481	373.369	325.312	185.27	99.6016	130.199	233.85	116.706	115.637	211.936	-0.931548	0.331081	0.000173437	0.0181417	protein_coding	; GO:0003924; GO:0008150; GO:0000166; GO:1901842; GO:0005525; GO:0005886; GO:0005516; GO:0005246	; plasma membrane; GTPase activity; GTP binding; calcium channel regulator activity; nucleotide binding; biological_process; calmodulin binding; negative regulation of high voltage-gated calcium channel activity
ENSMUSG00000039232	Stx11	277.837	174.891	182.552	382.684	137.831	73.2173	114.055	164.477	86.1884	177.081	-0.934991	0.353083	0.000275956	0.024635	protein_coding	; GO:0005484; GO:0005794; GO:0061025; GO:0016020; GO:0016192; GO:0006886	; vesicle-mediated transport; Golgi apparatus; SNAP receptor activity; membrane; intracellular protein transport; membrane fusion
ENSMUSG00000021423	Ly86	245.763	272.559	206.846	291.946	126.615	116.26	171.608	83.5969	120.369	181.729	-0.937538	0.235907	3.00563e-06	0.0011116	protein_coding	; GO:0045087; GO:0005576; GO:0006955; GO:0005515; GO:0005615; GO:0002376; GO:0006954; GO:0031666	; inflammatory response; extracellular space; positive regulation of lipopolysaccharide-mediated signaling pathway; immune system process; immune response; innate immune response; extracellular region; protein binding
ENSMUSG00000045763	Basp1	199.548	179.754	174.97	339.61	91.1764	81.729	152.239	99.1627	97.6517	157.316	-0.93957	0.296846	5.96078e-05	0.00875559	protein_coding	; GO:0000976; GO:0005886; GO:0005634; GO:0000785; GO:0030426; GO:0008180; GO:0045892; GO:0019904; GO:0016605; GO:0016607; GO:0030054; GO:0042995; GO:0072112; GO:0003714; GO:0005737; GO:0016363; GO:0016020; GO:0005515	; transcription corepressor activity; nuclear matrix; growth cone; protein binding; protein domain specific binding; membrane; cell projection; negative regulation of transcription, DNA-templated; nucleus; transcription cis-regulatory region binding; COP9 signalosome; nuclear speck; cytoplasm; glomerular visceral epithelial cell differentiation; plasma membrane; chromatin; cell junction; PML body
ENSMUSG00000040061	Plcb2	125.068	159.034	112.275	229.265	64.9649	90.1839	103.608	39.7752	51.0431	108.357	-0.941276	0.377342	0.000396315	0.0325717	protein_coding	GO:0016042; ; GO:0048015; GO:0005886; GO:0046872; GO:0031683; GO:0005829; GO:0005794; GO:0005543; GO:0006629; GO:0005509; GO:0031680; GO:0004435; GO:0001580; GO:0004629; GO:0008081; GO:0007165; GO:0046488; GO:0005737; GO:0035556; GO:0050913; GO:0016787; GO:0007200	; sensory perception of bitter taste; phospholipid binding; phospholipase C activity; phosphatidylinositol phospholipase C activity; Golgi apparatus; cytosol; hydrolase activity; lipid metabolic process; metal ion binding; signal transduction; phosphoric diester hydrolase activity; detection of chemical stimulus involved in sensory perception of bitter taste; cytoplasm; G-protein beta/gamma-subun…
ENSMUSG00000037548	H2-DMb2	297.627	311.869	256.545	555.053	136.519	216.641	145.679	108.887	210.974	248.866	-0.942855	0.322029	0.000123216	0.0151002	protein_coding	GO:0005764; GO:0005771; GO:0050870; GO:0005765; GO:0043231; GO:0019882; GO:0019886; GO:0002376; GO:0051085; GO:0010008; GO:2001190; GO:0016021; GO:0005770; GO:0002504; GO:0031902; GO:0042102; GO:0002250; GO:0042613; GO:0023026; GO:0016020; GO:0002399; GO:0002503; GO:0005515; GO:0006955	intracellular membrane-bounded organelle; positive regulation of T cell activation; lysosome; MHC class II protein complex; adaptive immune response; late endosome membrane; protein binding; chaperone cofactor-dependent protein refolding; endosome membrane; antigen processing and presentation; positive regulation of T cell proliferation; membrane; antigen processing and presentation of exogenous …
ENSMUSG00000026548	Slamf9	200.733	168.408	176.885	212.528	115.985	64.9211	129.879	63.7082	71.6918	133.86	-0.946361	0.279888	2.85839e-05	0.00538183	protein_coding	GO:0016021; GO:0009986; GO:0016020	membrane; integral component of membrane; cell surface
ENSMUSG00000018008	Cyth4	866.339	1105.92	796.657	1294.24	583.872	379.01	592.055	486.846	435.218	726.684	-0.946641	0.21511	4.86734e-07	0.000288021	protein_coding	; GO:0032012; GO:0016020; GO:0005085; GO:0005886; GO:0050790; GO:0034451; GO:0045171; GO:0008289; GO:0005829	; lipid binding; plasma membrane; cytosol; membrane; intercellular bridge; centriolar satellite; regulation of ARF protein signal transduction; regulation of catalytic activity; guanyl-nucleotide exchange factor activity
ENSMUSG00000036103	Colec12	1029.86	1080.86	932.847	601.888	608.036	234.177	558.66	359.095	303.736	634.351	-0.953139	0.334768	0.00015735	0.0173004	protein_coding	; GO:0016021; GO:0042742; GO:0034138; GO:0038187; GO:0005044; GO:0016020; GO:0062023; GO:0071360; GO:0038023; GO:0030169; GO:0046872; GO:0060355; GO:0006955; GO:0006910; GO:0005581; GO:0030246	low-density lipoprotein particle binding; ; metal ion binding; phagocytosis, recognition; signaling receptor activity; membrane; carbohydrate binding; integral component of membrane; collagen trimer; scavenger receptor activity; positive regulation of cell adhesion molecule production; cellular response to exogenous dsRNA; toll-like receptor 3 signaling pathway; defense response to bacterium; imm…
ENSMUSG00000079523	Tmsb10	1737.81	2064.61	1827.78	5068.09	1668.05	985.257	1330.29	954.153	890.246	1836.25	-0.960509	0.388309	0.000433663	0.0340422	protein_coding	GO:0007015; GO:0003785; GO:0030334; GO:0030036; GO:0005856; GO:0003779; GO:0042989; GO:0005737	cytoskeleton; sequestering of actin monomers; actin cytoskeleton organization; cytoplasm; regulation of cell migration; actin monomer binding; actin binding; actin filament organization
ENSMUSG00000046223	Plaur	169.145	263.866	307.234	552.496	134.637	84.4942	218.309	129.479	124.243	220.434	-0.9666	0.409473	0.000563791	0.0414066	protein_coding	; GO:0005887; GO:0038195; GO:0009986; GO:0005102; GO:0005886; GO:0001934; GO:0045742; GO:2001268; GO:0060742; GO:0016021; GO:0019904; GO:0005576; GO:0043388; GO:0043066; GO:0034112; GO:0019899; GO:0090200; GO:0016020; GO:0031225; GO:0005515; GO:0030377; GO:0030162; GO:0048762; GO:2001243	; urokinase plasminogen activator receptor activity; positive regulation of DNA binding; positive regulation of protein phosphorylation; protein binding; protein domain specific binding; mesenchymal cell differentiation; negative regulation of apoptotic process; membrane; cell surface; signaling receptor binding; integral component of plasma membrane; integral component of membrane; negative regu…
ENSMUSG00000047507	Baiap3	222.42	361.939	224.845	140.832	78.4854	102.998	163.497	77.5658	102.512	163.899	-0.972439	0.350052	0.000193339	0.0192512	protein_coding	; GO:0055038; GO:0000149; GO:1905413; GO:0005543; GO:0035774; GO:0005886; GO:0001956; GO:0006887; GO:0005509; GO:1990502; GO:0032588; GO:0042147; GO:0098793; GO:0031902; GO:0005829; GO:0019905; GO:0007186	; retrograde transport, endosome to Golgi; trans-Golgi network membrane; G protein-coupled receptor signaling pathway; phospholipid binding; cytosol; plasma membrane; presynapse; calcium ion binding; recycling endosome membrane; exocytosis; regulation of dense core granule exocytosis; SNARE binding; positive regulation of neurotransmitter secretion; syntaxin binding; late endosome membrane; dense…
ENSMUSG00000071715	Ncf4	113.921	168.564	130.567	198.032	52.52	95.3229	83.1884	67.2199	58.0102	107.483	-0.979812	0.270835	1.14768e-05	0.00293452	protein_coding	; GO:0016176; GO:0016020; GO:0005768; GO:0006909; GO:0050790; GO:0045730; GO:0042554; GO:0008289; GO:0043020; GO:0005515; GO:0032266; GO:0005829; GO:0035091; GO:0005737; GO:0010008	; superoxide anion generation; respiratory burst; endosome; lipid binding; endosome membrane; cytosol; membrane; phosphatidylinositol-3-phosphate binding; phagocytosis; cytoplasm; regulation of catalytic activity; phosphatidylinositol binding; superoxide-generating NADPH oxidase activator activity; NADPH oxidase complex; protein binding
ENSMUSG00000054580	Pla2r1	366.536	522.406	424.372	410.337	157.817	119.782	340.266	217.373	111.214	296.678	-0.980598	0.355296	0.000201395	0.0194911	protein_coding	; GO:0009986; GO:0005886; GO:0016021; GO:1904635; GO:0043235; GO:0090238; GO:0090399; GO:0005576; GO:0006897; GO:0030246; GO:0072593; GO:0043517; GO:0043274; GO:0006898; GO:0090403; GO:0016020; GO:0038023; GO:0001819	; positive regulation of DNA damage response, signal transduction by p53 class mediator; positive regulation of arachidonic acid secretion; receptor-mediated endocytosis; replicative senescence; phospholipase binding; positive regulation of glomerular visceral epithelial cell apoptotic process; membrane; cell surface; oxidative stress-induced premature senescence; reactive oxygen species metaboli…
ENSMUSG00000030123	Plxnd1	1889.29	2272.92	2242.42	2560.94	1085.85	570.453	1683.17	851.107	904.016	1562.24	-0.98399	0.298796	3.87467e-05	0.00668736	protein_coding	; GO:0045765; GO:0005887; GO:0060666; GO:0005886; GO:0071526; GO:0001569; GO:0003279; GO:0050772; GO:0003151; GO:0016021; GO:0031258; GO:0019904; GO:0007416; GO:0008360; GO:0060976; GO:0032092; GO:0035904; GO:0017154; GO:0002116; GO:0042995; GO:0030334; GO:0007165; GO:0030027; GO:0001525; GO:0001822; GO:0007162; GO:0016020; GO:0005515; GO:0043087; GO:1902287; GO:0043542	; positive regulation of axonogenesis; kidney development; regulation of cell shape; negative regulation of cell adhesion; semaphorin-plexin signaling pathway; protein binding; lamellipodium membrane; branching involved in blood vessel morphogenesis; protein domain specific binding; coronary vasculature development; membrane; semaphorin receptor activity; cell projection; regulation of angiogenes…
ENSMUSG00000028717	Tal1	106.37	146.096	104.511	104.038	53.3386	31.7907	74.3677	58.0234	41.7088	80.0271	-0.990829	0.291063	2.64217e-05	0.00506685	protein_coding	GO:0045893; GO:0060216; GO:0042826; GO:0045648; GO:0045944; GO:0000976; GO:0005634; GO:0060218; GO:0000785; GO:0030154; GO:0045799; GO:0060375; GO:0003682; GO:0003700; GO:0005654; GO:0048699; GO:0005667; GO:0030219; GO:0061629; GO:0031334; GO:0030097; GO:0030220; GO:0007626; GO:0051781; GO:0045931; GO:0060018; GO:0000978; GO:0043249; GO:0035162; GO:0030218; GO:0060217; GO:0006357; GO:0045637; GO:…	erythrocyte maturation; positive regulation of transcription by RNA polymerase II; spinal cord association neuron differentiation; cell differentiation; nucleoplasm; transcription by RNA polymerase II; transcription regulator complex; regulation of myeloid cell differentiation; protein dimerization activity; protein binding; megakaryocyte development; definitive hemopoiesis; hematopoietic stem ce…
ENSMUSG00000034796	Cpne7	132.973	159.018	103.156	169.869	88.0307	57.2142	75.6294	58.2934	48.3813	99.174	-0.990913	0.258548	5.39463e-06	0.00164306	protein_coding	; GO:0016020; GO:0005886; GO:0005634; GO:0005544; GO:0046872; GO:0005737; GO:0071277	; cellular response to calcium ion; metal ion binding; plasma membrane; membrane; cytoplasm; calcium-dependent phospholipid binding; nucleus
ENSMUSG00000045680	Tcf21	810.552	977.059	727.62	536.265	299.24	143.569	555.66	325.063	328.219	522.583	-0.991092	0.367582	0.000240632	0.0221499	protein_coding	GO:0042826; GO:0045944; GO:0060425; GO:0005634; GO:0048608; GO:1990837; GO:0072162; GO:0001657; GO:0001227; GO:0031063; GO:0060541; GO:0072277; GO:0001763; GO:0007548; GO:0005667; GO:0001658; GO:0007530; GO:0060539; GO:0060435; GO:0006357; GO:0032835; GO:0060426; GO:0000122; GO:0030855; GO:0070888; GO:0048732; GO:0048286; GO:0060008; GO:0001822; GO:0014707; GO:0032502; GO:0000977; GO:0001228; GO:…	kidney development; positive regulation of transcription by RNA polymerase II; bronchiole development; vasculature development; transcription regulator complex; morphogenesis of a branching structure; protein dimerization activity; diaphragm development; protein binding; lung alveolus development; developmental process; sequence-specific double-stranded DNA binding; embryonic digestive tract morp…
ENSMUSG00000002111	Spi1	312.688	357.37	322.545	465.557	176.106	127.297	200.991	180.607	181.658	258.313	-0.996022	0.19811	2.3225e-08	2.29054e-05	protein_coding	; GO:0098508; GO:0030154; GO:0060033; GO:0002316; GO:0005654; GO:1900745; GO:0051525; GO:0007179; GO:0002357; GO:0006357; GO:0120186; GO:1901674; GO:0003723; GO:2000529; GO:1904178; GO:0000976; GO:0001217; GO:0031663; GO:0070102; GO:0002573; GO:0030098; GO:0000978; GO:1904238; GO:0005634; GO:0043314; GO:0003682; GO:0010628; GO:0002320; GO:1902262; GO:1905453; GO:0045646; GO:0030218; GO:0097677; G…	; pericyte cell differentiation; regulation of histone H3-K27 acetylation; cell differentiation; regulation of erythrocyte differentiation; vasculature development; germinal center B cell differentiation; nucleoplasm; STAT family protein binding; protein binding; defense response to tumor cell; regulation of transcription, DNA-templated; DNA-binding transcription factor binding; negative regulati…
ENSMUSG00000058099	Nfam1	283.261	242.272	315.264	390.009	126.139	79.919	197.652	185.863	91.5375	212.435	-0.998589	0.324158	7.744e-05	0.0103475	protein_coding	; GO:0016021; GO:0045577; GO:0016020; GO:0035556; GO:0009986; GO:0030183; GO:0004888; GO:0005886; GO:0007165; GO:0050853; GO:0050861; GO:0045121; GO:0001819; GO:0051091	; regulation of B cell differentiation; transmembrane signaling receptor activity; plasma membrane; membrane; positive regulation of cytokine production; integral component of membrane; B cell receptor signaling pathway; membrane raft; cell surface; signal transduction; positive regulation of DNA-binding transcription factor activity; intracellular signal transduction; B cell differentiation; pos…
ENSMUSG00000033633	Clec18a	33.4683	49.742	56.2994	49.617	26.7369	22.4117	16.7638	21.1599	17.834	32.6703	-1.00032	0.318389	6.23751e-05	0.00899804	protein_coding	; GO:0008150; GO:0030247; GO:0005576; GO:0030246; GO:0005615	; carbohydrate binding; polysaccharide binding; biological_process; extracellular space; extracellular region
ENSMUSG00000040896	Kcnd3	130.071	111.727	162.244	75.4521	65.5385	37.53	82.8612	37.0662	28.839	81.2588	-1.00103	0.401823	0.000409828	0.033027	protein_coding	; GO:1990573; GO:0005887; GO:0005216; GO:0005250; GO:0005886; GO:0086009; GO:0046872; GO:0097623; GO:0043197; GO:0016021; GO:0043005; GO:0099060; GO:0097038; GO:0071805; GO:0005244; GO:0045211; GO:0030425; GO:0005267; GO:1902282; GO:0034765; GO:0042995; GO:0098982; GO:0034705; GO:0043025; GO:0006813; GO:0008076; GO:0051260; GO:0098915; GO:0055085; GO:0016020; GO:0005901; GO:0006811; GO:0086091; G…	potassium ion import across plasma membrane; cellular response to BMP stimulus; ; postsynaptic density; potassium ion transport; A-type (transient outward) potassium channel activity; protein binding; voltage-gated potassium channel activity; perinuclear endoplasmic reticulum; ion channel binding; membrane; GABA-ergic synapse; dendritic spine; transmembrane transport; cell projection; postsynapti…
ENSMUSG00000037649	H2-DMa	630.204	670.28	520.846	877.243	276.368	308.491	373.545	250.714	374.331	475.78	-1.01183	0.209973	6.65269e-08	5.29938e-05	protein_coding	; GO:0016021; GO:0016020; GO:0009986; GO:0002250; GO:0023026; GO:0005765; GO:0002504; GO:0002503; GO:0042613; GO:0006955; GO:0019882; GO:0043231; GO:0045582; GO:0019886; GO:0031902; GO:0002376	; intracellular membrane-bounded organelle; late endosome membrane; antigen processing and presentation; membrane; antigen processing and presentation of peptide or polysaccharide antigen via MHC class II; integral component of membrane; antigen processing and presentation of exogenous peptide antigen via MHC class II; peptide antigen assembly with MHC class II protein complex; cell surface; MHC …
ENSMUSG00000040528	Milr1	63.6493	44.1752	66.3065	76.6097	39.5811	23.3784	31.7025	12.7812	26.1551	42.7043	-1.01396	0.385815	0.000278607	0.0247649	protein_coding	GO:0016021; GO:0033004; GO:0043303; GO:0005887; GO:0016020; GO:0098742; GO:0005886; GO:0004888; GO:0005576; GO:0005515; GO:0007166	mast cell degranulation; transmembrane signaling receptor activity; plasma membrane; membrane; integral component of membrane; cell-cell adhesion via plasma-membrane adhesion molecules; cell surface receptor signaling pathway; protein binding; integral component of plasma membrane; extracellular region; negative regulation of mast cell activation
ENSMUSG00000060586	H2-Eb1	6217.73	5912.25	5395.33	6954.66	2969.65	2249.28	3977.39	2513.63	2697.42	4320.82	-1.01713	0.191487	4.78163e-09	8.25269e-06	protein_coding	; GO:0016021; GO:0016020; GO:0002250; GO:0002504; GO:0042613; GO:0006955; GO:0019882; GO:0019886; GO:0002376	; antigen processing and presentation; membrane; antigen processing and presentation of peptide or polysaccharide antigen via MHC class II; integral component of membrane; antigen processing and presentation of exogenous peptide antigen via MHC class II; MHC class II protein complex; adaptive immune response; immune system process; immune response
ENSMUSG00000036322	H2-Ea	1887.37	1898.86	1571.84	1700.68	741.919	659.301	1177.17	647.506	896.903	1242.39	-1.01835	0.209476	5.40573e-08	4.66492e-05	polymorphic_pseudogene	GO:0045622; GO:0030247; GO:0005764; GO:0009986; GO:0001916; GO:0043382; GO:0002469; GO:0005886; GO:0002491; GO:0005765; GO:0019882; GO:0019886; GO:2000516; GO:0002376; GO:0016021; GO:0050890; GO:0042605; GO:0002504; GO:0031902; GO:0002250; GO:0042613; GO:0001772; GO:0032831; GO:0016020; GO:0042608; GO:0002503; GO:0006955; GO:0045582	positive regulation of T cell mediated cytotoxicity; T cell receptor binding; polysaccharide binding; lysosome; positive regulation of CD4-positive, CD25-positive, alpha-beta regulatory T cell differentiation; MHC class II protein complex; positive regulation of T cell differentiation; adaptive immune response; late endosome membrane; antigen processing and presentation; membrane; antigen process…
ENSMUSG00000056481	Cd248	341.379	362.463	542.73	649.17	133.983	145.24	404.162	170.773	110.809	317.857	-1.01929	0.437936	0.000619687	0.0435063	protein_coding	GO:0016477; GO:0016021; GO:1990430; GO:0048535; GO:0016020; GO:0008284; GO:0005886; GO:0050840; GO:0009897; GO:0030246; GO:0005509; GO:0060033; GO:0005737; GO:2000353	extracellular matrix protein binding; positive regulation of endothelial cell apoptotic process; plasma membrane; membrane; carbohydrate binding; integral component of membrane; calcium ion binding; cytoplasm; cell migration; positive regulation of cell population proliferation; external side of plasma membrane; anatomical structure regression; extracellular matrix binding; lymph node development
ENSMUSG00000106121	Gm42679	55.5606	72.125	62.2761	147.954	57.8703	30.3437	25.8971	30.1026	28.0164	56.6828	-1.02278	0.435703	0.000578231	0.0420848	lncRNA
ENSMUSG00000040751	Lat2	143.243	184.816	188.767	186.323	76.3016	94.4892	68.5435	103.352	63.8894	123.303	-1.03047	0.214121	6.59052e-08	5.29938e-05	protein_coding	; GO:0016021; GO:0043303; GO:0016020; GO:0042113; GO:0035556; GO:0002250; GO:0005886; GO:0042169; GO:0019722; GO:0050853; GO:0002764; GO:0045121; GO:0002376	mast cell degranulation; ; plasma membrane; membrane; B cell activation; integral component of membrane; B cell receptor signaling pathway; membrane raft; intracellular signal transduction; SH2 domain binding; adaptive immune response; immune system process; immune response-regulating signaling pathway; calcium-mediated signaling
ENSMUSG00000024440	Pcdh12	614.327	482.996	801.71	428.911	265.283	165.593	454.293	188.241	112.604	390.44	-1.03566	0.41934	0.000430785	0.0340422	protein_coding	; GO:0016021; GO:0005977; GO:0005887; GO:0016020; GO:0016339; GO:0007156; GO:0030054; GO:0005886; GO:0005911; GO:0005576; GO:0005509; GO:0007155; GO:0060711	; plasma membrane; membrane; cell-cell junction; calcium ion binding; integral component of membrane; cell junction; glycogen metabolic process; cell adhesion; calcium-dependent cell-cell adhesion via plasma membrane cell adhesion molecules; homophilic cell adhesion via plasma membrane adhesion molecules; extracellular region; labyrinthine layer development; integral component of plasma membrane
ENSMUSG00000070390	Nlrp1b	32.9727	56.1661	27.621	40.7889	14.6108	15.9318	16.6459	22.3399	11.6056	26.5203	-1.03656	0.388119	0.000267257	0.024171	protein_coding	GO:0012501; GO:0032731; GO:0140374; GO:0051607; GO:0045087; GO:0005634; GO:0008233; GO:0051402; GO:0003690; GO:0042981; GO:0005829; GO:0002376; GO:0006954; GO:0070269; GO:0097264; GO:0019904; GO:0005654; GO:0072558; GO:0006919; GO:0061702; GO:0003725; GO:0043621; GO:0019899; GO:0030163; GO:0005737; GO:0005524; GO:0051260; GO:0000166; GO:0016787; GO:0005515; GO:0140608; GO:1904784; GO:0006508	inflammatory response; programmed cell death; double-stranded DNA binding; antiviral innate immune response; defense response to virus; nucleoplasm; innate immune response; protein binding; neuron apoptotic process; protein domain specific binding; cytosol; protein catabolic process; nucleotide binding; cysteine-type endopeptidase activator activity; proteolysis; regulation of apoptotic process; …
ENSMUSG00000010830	Kdelr3	59.225	54.2739	71.8159	107.14	38.6502	13.7577	35.8092	35.2472	28.9467	49.4296	-1.03786	0.370858	0.000183038	0.0185828	protein_coding	GO:0016021; GO:0005794; GO:0031410; GO:0016020; GO:0005801; GO:0005783; GO:0030663; GO:0006621; GO:0016192; GO:0005789; GO:0000139; GO:0006890; GO:0046923; GO:0006888; GO:0005046; GO:0015031	cis-Golgi network; protein transport; Golgi apparatus; endoplasmic reticulum membrane; membrane; Golgi membrane; integral component of membrane; vesicle-mediated transport; COPI-coated vesicle membrane; retrograde vesicle-mediated transport, Golgi to endoplasmic reticulum; KDEL sequence binding; endoplasmic reticulum; endoplasmic reticulum to Golgi vesicle-mediated transport; cytoplasmic vesicle;…
ENSMUSG00000042821	Snai1	141.344	125.426	149.058	71.3563	55.8007	55.193	69.5118	47.2914	40.6155	83.9551	-1.03817	0.291896	1.50793e-05	0.00347009	protein_coding	GO:0016477; GO:0045893; GO:0030335; GO:0005721; GO:0005634; GO:1990837; GO:0046872; GO:0001650; GO:0043231; GO:0005829; GO:0001649; GO:0007498; GO:0045892; GO:0001227; GO:0010718; GO:0006355; GO:0043565; GO:0001707; GO:0005654; GO:2000810; GO:0010957; GO:0060707; GO:1902230; GO:0006357; GO:0019900; GO:0061314; GO:0060536; GO:0000122; GO:0070888; GO:0060806; GO:0005737; GO:0000977; GO:0070828; GO:…	negative regulation of DNA damage response, signal transduction by p53 class mediator; intracellular membrane-bounded organelle; sequence-specific DNA binding; kinase binding; fibrillar center; cell migration; positive regulation of epithelial to mesenchymal transition; cartilage morphogenesis; negative regulation of vitamin D biosynthetic process; nucleoplasm; negative regulation of cell differe…
ENSMUSG00000060063	Alox5ap	249.699	246.406	253.265	467.534	192.775	82.6919	145.478	137.592	98.6317	208.23	-1.03956	0.322117	4.84039e-05	0.00762023	protein_coding	GO:0005635; ; GO:0005634; GO:0050544; GO:0004364; GO:0008047; GO:0005829; GO:0016021; GO:0019372; GO:0044877; GO:0070207; GO:0004602; GO:0004051; GO:0002540; GO:0005783; GO:0004464; GO:0098869; GO:0047485; GO:0019899; GO:0002675; GO:0016020; GO:0006691; GO:0050790; GO:0005789; GO:0019370; GO:0005515; GO:0042802; GO:0031965; GO:0071277	cellular response to calcium ion; ; protein homotrimerization; protein-containing complex binding; leukotriene metabolic process; protein binding; enzyme activator activity; cytosol; membrane; endoplasmic reticulum membrane; protein N-terminus binding; nuclear membrane; endoplasmic reticulum; cellular oxidant detoxification; nucleus; nuclear envelope; identical protein binding; integral component…
ENSMUSG00000004609	Cd33	147.283	222.818	177.711	245.733	132.044	37.5098	97.03	86.8201	62.7534	134.411	-1.04653	0.363072	0.000139849	0.0164569	protein_coding	; GO:0009986; GO:0005886; GO:0032717; GO:0005777; GO:0016021; GO:0005794; GO:0005654; GO:0007155; GO:0150102; GO:0032691; GO:0030246; GO:0050714; GO:0051926; GO:0002765; GO:0033691; GO:1903615; GO:0016020; GO:0019903; GO:0009897; GO:0098609; GO:0032720	; negative regulation of interleukin-1 beta production; nucleoplasm; negative regulation of interleukin-8 production; sialic acid binding; Golgi apparatus; membrane; cell surface; positive regulation of protein secretion; cell adhesion; immune response-inhibiting signal transduction; protein phosphatase binding; carbohydrate binding; integral component of membrane; cell-cell adhesion; external si…
ENSMUSG00000034040	Galnt17	62.5596	46.4388	119.935	113.343	31.7881	40.4995	53.7769	19.7805	25.7094	57.0923	-1.05011	0.448763	0.000560884	0.0413398	protein_coding	GO:0006486; GO:0016021; GO:0008150; GO:0016757; GO:0005794; ; GO:0016020; GO:0016740; GO:0046872; GO:0000139; GO:0003674; GO:0030246; GO:0004653	; metal ion binding; Golgi apparatus; molecular_function; membrane; glycosyltransferase activity; integral component of membrane; Golgi membrane; carbohydrate binding; polypeptide N-acetylgalactosaminyltransferase activity; protein glycosylation; biological_process; transferase activity
ENSMUSG00000019539	Rcn3	746.694	888.078	959.259	763.836	381.515	228.89	631.719	250.417	320.537	574.549	-1.05518	0.309653	2.60021e-05	0.00506685	protein_coding	; GO:0051896; GO:0060428; GO:0009306; GO:0036503; GO:0005783; GO:0032964; GO:0010952; GO:0046872; GO:0005509; GO:0043231; GO:0005788; GO:0055091; GO:0015031; GO:0043129	; intracellular membrane-bounded organelle; metal ion binding; regulation of protein kinase B signaling; protein transport; phospholipid homeostasis; protein secretion; calcium ion binding; positive regulation of peptidase activity; lung epithelium development; ERAD pathway; endoplasmic reticulum; endoplasmic reticulum lumen; collagen biosynthetic process; surfactant homeostasis
ENSMUSG00000040165	Cd209c	72.8511	75.551	67.9347	97.4045	43.6428	27.5246	36.1658	42.2065	17.2175	53.3887	-1.06204	0.311163	2.62418e-05	0.00506685	protein_coding	; GO:0046718; GO:0005537; GO:0001618; GO:0005886; GO:0009897; GO:0046872; GO:0030246	viral entry into host cell; ; metal ion binding; plasma membrane; carbohydrate binding; external side of plasma membrane; mannose binding; virus receptor activity
ENSMUSG00000026837	Col5a1	554.779	439.447	508.113	302.109	162.618	179.648	340.753	154.933	86.5534	303.217	-1.06481	0.386133	0.000200893	0.0194911	protein_coding	GO:0016477; GO:0030198; GO:0008201; GO:0030020; GO:0005581; GO:0005588; GO:0097435; GO:0043588; GO:0048592; GO:0032964; GO:0005576; GO:0043394; GO:0007155; GO:0001568; GO:0005201; GO:0031012; GO:0030199; GO:0062023; GO:0035313; GO:0048407; GO:0035989; GO:0045112; GO:0003007; GO:1903225; GO:0051128; GO:0005515; GO:0005615; GO:0005604	cell migration; regulation of cellular component organization; tendon development; protein binding; extracellular matrix structural constituent; collagen trimer; cell adhesion; collagen type V trimer; heparin binding; skin development; extracellular matrix organization; extracellular matrix; collagen fibril organization; blood vessel development; basement membrane; collagen biosynthetic process; …
ENSMUSG00000073421	H2-Ab1	6503.13	6414.71	5624.69	8116.24	2705.42	2799.55	3994.39	2342.72	3336.82	4648.63	-1.06748	0.195328	2.22221e-09	4.60241e-06	protein_coding	; GO:0009986; GO:0050870; GO:0005886; GO:0005771; GO:0042130; GO:0002344; GO:0019882; GO:0005769; GO:0019886; GO:0002376; GO:0016021; GO:0005794; GO:0002827; GO:0042605; GO:0044877; GO:0002504; GO:0048002; GO:1990405; GO:0008134; GO:0002250; GO:0042613; GO:0046635; GO:0015643; GO:0023026; GO:0016020; GO:0031625; GO:0009897; GO:0002503; GO:0006955; GO:0005515; GO:0071346; GO:0002579	; negative regulation of T cell proliferation; positive regulation of T cell activation; MHC class II protein complex; protein-containing complex binding; adaptive immune response; B cell affinity maturation; cellular response to interferon-gamma; antigen processing and presentation of peptide antigen; protein binding; protein antigen binding; antigen processing and presentation; Golgi apparatus;…
ENSMUSG00000052142	Rasal3	219.993	279.031	245.585	200.529	72.3047	101.405	121.394	73.9795	151.078	162.811	-1.07208	0.264115	2.06156e-06	0.000853938	protein_coding	; GO:0046580; GO:0007165; GO:0005938; GO:0042802; GO:0098562; GO:0051142; GO:0043087; GO:0005737; GO:0005096	positive regulation of NK T cell proliferation; ; regulation of GTPase activity; identical protein binding; cell cortex; signal transduction; cytoplasmic side of membrane; cytoplasm; GTPase activator activity; negative regulation of Ras protein signal transduction
ENSMUSG00000087006	Gm13889	363.907	517.813	485.663	338.283	155.751	125.795	331.253	143.833	142.384	289.409	-1.07388	0.328774	4.21353e-05	0.00698897	protein_coding
ENSMUSG00000027859	Ngf	194.029	204.029	194.554	451.153	164.322	64.7195	144.477	75.0756	66.3518	173.19	-1.07794	0.429978	0.000393632	0.0324801	protein_coding	GO:2000648; GO:0010951; GO:0051388; ; GO:0031398; GO:0046579; GO:0008284; GO:0005163; GO:0005102; GO:0030307; GO:0001934; GO:0008289; GO:0031954; GO:0008191; GO:0051402; GO:0050804; GO:0070374; GO:0031904; GO:0045666; GO:0048672; GO:0008625; GO:0044306; GO:0097192; GO:0048812; GO:0010628; GO:0005576; GO:0008021; GO:0032092; GO:0043388; GO:0021675; GO:0006919; GO:2000675; GO:0005768; GO:0033138; G…	; negative regulation of neuron apoptotic process; activation of cysteine-type endopeptidase activity involved in apoptotic process; lipid binding; negative regulation of peptidase activity; extrinsic apoptotic signaling pathway in absence of ligand; peptidase inhibitor activity; positive regulation of DNA binding; cysteine-type endopeptidase activator activity involved in apoptotic process; nerv…
ENSMUSG00000036594	H2-Aa	5948.23	6199.07	5244.61	6478.61	2808.13	2161.03	3704.49	2236.42	2585.65	4151.8	-1.08358	0.187369	3.60464e-10	9.59768e-07	protein_coding	; GO:0005764; GO:0050870; GO:0005886; GO:0042130; GO:0019882; GO:0019886; GO:0002376; GO:0016021; GO:0042605; GO:0044877; GO:0002504; GO:0048002; GO:0002250; GO:0042613; GO:0023026; GO:0016020; GO:0009897; GO:0002503; GO:0005515; GO:0006955; GO:0045582; GO:0034341	; negative regulation of T cell proliferation; positive regulation of T cell activation; lysosome; MHC class II protein complex; protein-containing complex binding; positive regulation of T cell differentiation; adaptive immune response; antigen processing and presentation of peptide antigen; protein binding; antigen processing and presentation; membrane; antigen processing and presentation of ex…
ENSMUSG00000024610	Cd74	15729.3	15526.9	15099.8	21689	7118.91	6894.08	9791.27	6196.85	8313.66	11817.8	-1.08896	0.188152	3.46826e-10	9.59768e-07	protein_coding	; GO:0005887; GO:0019882; GO:0019886; GO:0065003; GO:0006886; GO:0006457; GO:0002606; GO:0001961; GO:0005768; GO:0090023; GO:0019955; GO:1902166; GO:0030890; GO:0002792; GO:0009897; GO:0016064; GO:0070206; GO:0035691; GO:0002830; GO:0005615; GO:0050821; GO:2000343; GO:0006952; GO:0019221; GO:0002376; GO:0051085; GO:0042658; GO:0042609; GO:0045060; GO:0002250; GO:0044183; GO:0035692; GO:0042613; G…	; protein stabilization; vacuole; positive regulation of neutrophil chemotaxis; immunoglobulin mediated immune response; protein binding; positive regulation of macrophage cytokine production; antigen processing and presentation; membrane; negative regulation of apoptotic process; positive regulation of monocyte differentiation; endoplasmic reticulum; integral component of plasma membrane; positi…
ENSMUSG00000112148	Lilrb4a	470.813	600.699	435.315	673.95	322.375	198.917	239.781	241.424	203.945	376.358	-1.09744	0.212502	1.15237e-08	1.38639e-05	protein_coding	; GO:0032703; GO:0033004; GO:0050860; GO:0030293; GO:0009986; GO:0005886; GO:0042130; GO:0051707; GO:0009611; GO:0009991; GO:0045591; GO:0032715; GO:0002376; GO:0016021; GO:0031623; GO:1900099; GO:0002669; GO:0045584; GO:0005178; GO:2000524; GO:0032689; GO:0035739; GO:0150102; GO:0032691; GO:0009624; GO:0042092; GO:0002507; GO:0032714; GO:0043124; GO:0002638; GO:0002437; GO:0002250; GO:2000272; G…	; inflammatory response; negative regulation of cytotoxic T cell differentiation; negative regulation of T cell proliferation; negative regulation of pri-miRNA transcription by RNA polymerase II; negative regulation of interleukin-1 beta production; fibronectin binding; inflammatory response to antigenic stimulus; Fc receptor mediated inhibitory signaling pathway; negative regulation of mast cell…
ENSMUSG00000084897	Gm14226	104.045	116.159	117.689	133.865	61.0756	30.3724	62.2961	59.4706	39.7182	80.5212	-1.09894	0.256176	8.15527e-07	0.000411961	protein_coding	GO:0016021; GO:0008150; GO:0005575; GO:0016020; GO:0003674	cellular_component; molecular_function; membrane; integral component of membrane; biological_process
ENSMUSG00000028885	Smpdl3b	124.465	132.958	101.044	279.456	100.81	42.8018	58.7174	65.3825	45.3792	105.668	-1.11762	0.399987	0.000182522	0.0185828	protein_coding	GO:0016042; GO:0050728; GO:0046466; GO:0045087; GO:0005886; GO:0006685; GO:0046872; GO:0002376; GO:0034122; GO:0006629; GO:0005576; GO:0008081; GO:0004767; GO:0016798; GO:0008270; GO:0045824; GO:0016020; GO:0031225; GO:0016787; GO:0008152; GO:0005515; GO:0005615; GO:0006954	inflammatory response; zinc ion binding; membrane lipid catabolic process; innate immune response; protein binding; membrane; negative regulation of innate immune response; hydrolase activity, acting on glycosyl bonds; hydrolase activity; metabolic process; metal ion binding; lipid metabolic process; phosphoric diester hydrolase activity; immune system process; extracellular space; anchored compo…
ENSMUSG00000029661	Col1a2	2660.89	2582.41	2502.95	1600.37	782.803	698.762	1656.04	852.048	887.442	1580.41	-1.12601	0.291872	4.83914e-06	0.0015419	protein_coding	; GO:0030282; GO:0030198; GO:0005584; GO:0046872; GO:0030020; GO:0005581; GO:0001501; GO:0008217; GO:0005576; GO:0007179; GO:0032963; GO:0001568; GO:0005201; GO:0046332; GO:0031012; GO:0070208; GO:0030199; GO:0062023; GO:0005615; GO:0005783; GO:0085029; GO:0043589; GO:0048407; GO:0007266; GO:0005515; GO:0042802; GO:0030674; GO:0002020; GO:0071230	; protein-macromolecule adaptor activity; protease binding; SMAD binding; skin morphogenesis; collagen metabolic process; extracellular region; protein binding; bone mineralization; extracellular matrix structural constituent; collagen trimer; regulation of blood pressure; protein heterotrimerization; endoplasmic reticulum; skeletal system development; extracellular matrix organization; extracell…
ENSMUSG00000109097	Gm29683	63.0734	51.6733	66.3617	38.9574	38.564	20.2163	22.6444	9.89662	20.3466	36.8593	-1.12812	0.424968	0.000231155	0.0214684	lncRNA
ENSMUSG00000049625	Tifab	231.835	251.744	280.952	329.724	139.959	94.8316	156.835	111.648	56.4818	183.779	-1.15379	0.292039	3.33647e-06	0.00117121	protein_coding	GO:0007356; GO:0050885; GO:0035112; GO:0021559; GO:0097094; GO:0005575; GO:0003674; GO:0071626; GO:1905748; GO:1901078; GO:0098583; GO:0048634; GO:0048806; GO:0021650; GO:0090102; GO:0007249; GO:0090103; GO:0042472; GO:0030432; GO:0048839; GO:0031223; GO:1905747; GO:0005515	learned vocalization behavior; thorax and anterior abdomen determination; cochlea morphogenesis; peristalsis; negative regulation of relaxation of muscle; genitalia development; regulation of muscle organ development; protein binding; I-kappaB kinase/NF-kappaB signaling; hard palate morphogenesis; cellular_component; cochlea development; craniofacial suture morphogenesis; inner ear morphogenesis;…
ENSMUSG00000033910	Gucy1a1	944.439	798.055	908.694	439.691	442.332	180.71	471.963	228.323	148.402	506.957	-1.15456	0.412506	0.000178554	0.0184901	protein_coding	; GO:0098925; GO:0016849; GO:0043167; GO:0006182; GO:0044877; GO:0008217; GO:0004016; GO:0009190; GO:0047805; GO:0016829; GO:0098982; GO:0004383; GO:0010750; GO:0005737; GO:0098978; GO:0000166; GO:0008074; GO:0035556; GO:0005525; GO:0020037; GO:0032991; GO:0060087	; positive regulation of nitric oxide mediated signal transduction; lyase activity; protein-containing complex binding; cytidylate cyclase activity; guanylate cyclase activity; GABA-ergic synapse; regulation of blood pressure; retrograde trans-synaptic signaling by nitric oxide, modulating synaptic transmission; nucleotide binding; guanylate cyclase complex, soluble; adenylate cyclase activity; r…
ENSMUSG00000037868	Egr2	73.7626	49.0534	96.9639	104.877	15.1867	31.834	37.8823	46.2783	23.4221	53.2512	-1.15648	0.399537	0.00013487	0.0159725	protein_coding	GO:0007622; GO:0010467; GO:0045893; GO:0014040; ; GO:0045944; GO:0000976; GO:0021665; GO:0005634; GO:1990837; GO:0046872; GO:0043231; GO:0021666; GO:0031643; GO:0008045; GO:0071310; GO:0003682; GO:0021659; GO:0006355; GO:0043565; GO:0045444; GO:0003700; GO:0005654; GO:0016925; GO:0030278; GO:0071837; GO:0061629; GO:0032868; GO:0021569; GO:0014037; GO:0021612; GO:0006357; GO:0005737; GO:0001228; G…	; intracellular membrane-bounded organelle; learning or memory; sequence-specific DNA binding; positive regulation of transcription by RNA polymerase II; gene expression; positive regulation of myelination; myelination; nucleoplasm; transferase activity; protein binding; HMG box domain binding; facial nerve structural organization; Schwann cell differentiation; sequence-specific double-stranded D…
ENSMUSG00000030187	Klra2	46.4268	51.043	27.6864	32.8881	12.5335	14.6831	24.4014	12.8262	11.3143	25.9781	-1.16196	0.396624	0.000126195	0.0152844	protein_coding	GO:0016021; GO:0005886; GO:0016020	membrane; integral component of membrane; plasma membrane
ENSMUSG00000032334	Loxl1	859.667	730.688	1186.98	1004.41	557.168	160.742	533.772	360.603	182.255	619.587	-1.1673	0.405498	0.000142166	0.0166351	protein_coding	GO:0005507; GO:0016491; GO:0032496; GO:0004720; GO:0046872; GO:0005576; GO:0001669; GO:0005737; GO:0018057; GO:0035904; GO:0005615; GO:0016641; GO:0005604; GO:0031012	extracellular matrix; metal ion binding; peptidyl-lysine oxidation; oxidoreductase activity; aorta development; basement membrane; protein-lysine 6-oxidase activity; cytoplasm; response to lipopolysaccharide; extracellular space; extracellular region; acrosomal vesicle; copper ion binding; oxidoreductase activity, acting on the CH-NH2 group of donors, oxygen as acceptor
ENSMUSG00000012017	Scarf2	1051.06	1047.86	975.547	1296.74	592.998	306.004	575.695	415.801	379.917	737.959	-1.18526	0.226264	7.6773e-09	1.19072e-05	protein_coding	; GO:0016021; GO:0007157; GO:0005044; GO:0016020; GO:0006897; GO:0007155	heterophilic cell-cell adhesion via plasma membrane cell adhesion molecules; ; membrane; scavenger receptor activity; integral component of membrane; endocytosis; cell adhesion
ENSMUSG00000055489	Ano5	87.1513	68.8495	78.8406	23.8057	24.437	22.4147	19.6423	32.4927	19.5193	41.9059	-1.18541	0.434836	0.000221568	0.0206707	protein_coding	GO:0016021; GO:0046983; GO:0055085; GO:0016020; GO:1902476; GO:0005886; GO:0005783; GO:0005229; GO:0005789; GO:0031982; GO:0006821; GO:0005254	plasma membrane; endoplasmic reticulum membrane; membrane; chloride transmembrane transport; integral component of membrane; chloride transport; chloride channel activity; endoplasmic reticulum; transmembrane transport; intracellular calcium activated chloride channel activity; protein dimerization activity; vesicle
ENSMUSG00000031375	Bgn	7224.57	6811.08	7783.84	4377.36	3015.03	1431.45	4290.67	1864.33	2163.94	4329.14	-1.19237	0.333164	1.32174e-05	0.00320059	protein_coding	; GO:0062023; GO:0009986; GO:0061975; GO:0050840; GO:0005539; GO:0019800; GO:0005576; GO:0005515; GO:0030021; GO:0030133; GO:0042383; GO:0005615; GO:0031012; GO:0060348	; extracellular matrix; articular cartilage development; collagen-containing extracellular matrix; glycosaminoglycan binding; bone development; cell surface; transport vesicle; extracellular space; extracellular region; peptide cross-linking via chondroitin 4-sulfate glycosaminoglycan; extracellular matrix binding; extracellular matrix structural constituent conferring compression resistance; sar…
ENSMUSG00000043496	Tril	522.521	535.979	543.274	277.738	184.202	124.406	297.304	138.651	174.465	310.949	-1.20851	0.313837	4.95117e-06	0.00155369	protein_coding	GO:0002718; GO:0016021; GO:0016020; GO:0001530; GO:0045087; GO:0034142; GO:0005515; GO:0005615; GO:0031012; GO:0002376; GO:0006954; GO:0046696	inflammatory response; extracellular matrix; membrane; lipopolysaccharide receptor complex; integral component of membrane; extracellular space; regulation of cytokine production involved in immune response; lipopolysaccharide binding; immune system process; innate immune response; toll-like receptor 4 signaling pathway; protein binding
ENSMUSG00000049103	Ccr2	729.096	677.84	552.991	722.187	397.365	129.444	350.038	266.275	125.344	438.953	-1.21203	0.368427	3.95094e-05	0.00676263	protein_coding	GO:0051968; GO:0005887; GO:0090594; GO:0050870; GO:0004950; GO:0005829; GO:1900745; GO:0046641; GO:2000439; GO:0043277; GO:0019955; GO:0007165; GO:0019722; GO:1903238; GO:0048471; GO:0009897; GO:0042802; GO:0002548; GO:0001974; GO:1905517; GO:0019725; GO:0019221; GO:0035696; GO:1904783; GO:0006959; GO:0004930; GO:0016493; GO:0019233; GO:0006968; GO:0031727; GO:0001525; GO:0043310; GO:2000451; GO:…	positive regulation of monocyte chemotaxis; positive regulation of T-helper 1 cell differentiation; protein binding; cell chemotaxis; primary dendrite; membrane; cytosol; positive regulation of NMDA glutamate receptor activity; positive regulation of T-helper 1 type immune response; sensory perception of pain; C-C chemokine receptor activity; apoptotic cell clearance; positive regulation of cold-…
ENSMUSG00000024620	Pdgfrb	2310.82	1988.28	2370.74	1627.54	809.548	710.864	1374.03	667.008	528.031	1376.32	-1.22351	0.282769	6.69035e-07	0.000371683	protein_coding	GO:0006024; GO:0005887; GO:0072275; GO:0043231; GO:0048568; GO:0016301; GO:0072262; GO:0072284; GO:0070301; GO:0019838; GO:0035441; GO:0007165; GO:0001726; GO:0005524; GO:0005019; GO:0043202; GO:0061298; GO:0030325; GO:0032956; GO:0008284; GO:0032967; GO:0048745; GO:0007568; GO:0035025; GO:0016324; GO:0072277; GO:0032516; GO:0048008; GO:0048513; GO:0043548; GO:0072075; GO:2000491; GO:0035791; GO:…	positive regulation of metanephric mesenchymal cell migration by platelet-derived growth factor receptor-beta signaling pathway; regulation of actin cytoskeleton organization; positive regulation of reactive oxygen species metabolic process; kidney development; cell migration; positive regulation of apoptotic process; protein binding; cell chemotaxis; response to retinoic acid; negative regulatio…
ENSMUSG00000024087	Cyp1b1	1513.02	1524.35	1382.9	1549.75	1004.89	265.792	646.687	575.896	293.968	973.028	-1.22451	0.375735	4.30213e-05	0.00700285	protein_coding	GO:0006631; GO:0016491; GO:0009404; GO:0043065; GO:0046466; GO:0005634; GO:0045727; GO:0006809; GO:0071603; GO:0046872; GO:0042572; GO:0046685; GO:0043231; GO:0006805; GO:0004497; GO:0071373; GO:0106256; GO:0030336; GO:0071387; GO:0044849; GO:0005506; GO:0071393; GO:0006725; GO:0033629; GO:0048545; GO:0061304; GO:0032354; GO:0006629; GO:0071407; GO:0007155; GO:0101020; GO:0006304; GO:0042537; GO:…	estrous cycle; response to dexamethasone; intracellular membrane-bounded organelle; toxin metabolic process; male gonad development; regulation of reactive oxygen species metabolic process; xenobiotic metabolic process; arachidonic acid metabolic process; positive regulation of reactive oxygen species metabolic process; positive regulation of receptor signaling pathway via JAK-STAT; adrenal gland…
ENSMUSG00000023885	Thbs2	576.337	385.487	476.646	402.702	189.738	78.0514	252.929	237.097	105.656	300.516	-1.23134	0.356988	2.2476e-05	0.00465501	protein_coding	; GO:0008201; GO:0016525; GO:0062023; GO:0051965; GO:0005576; GO:0005509; GO:0005515; GO:0007155; GO:0031091; GO:0031012; GO:0005604	; extracellular matrix; calcium ion binding; negative regulation of angiogenesis; basement membrane; platelet alpha granule; cell adhesion; positive regulation of synapse assembly; extracellular region; heparin binding; collagen-containing extracellular matrix; protein binding
ENSMUSG00000054675	Tmem119	450.951	353.631	490.633	201.339	165.109	64.3052	247.059	103.249	92.4599	240.971	-1.23148	0.428704	0.000144674	0.0168334	protein_coding	; GO:0005886; GO:0001934; GO:0030154; GO:0001649; GO:0048515; GO:0016021; GO:0010628; GO:0001958; GO:0007283; GO:0031214; GO:0045669; GO:0030501; GO:0001503; GO:0005783; GO:0010832; GO:0033690; GO:0005737; GO:0016020; GO:0005789; GO:0045779; GO:0005515; GO:1903012	; positive regulation of bone mineralization; spermatid differentiation; positive regulation of protein phosphorylation; cell differentiation; ossification; protein binding; positive regulation of bone development; endoplasmic reticulum membrane; membrane; negative regulation of bone resorption; negative regulation of myotube differentiation; biomineral tissue development; endoplasmic reticulum; …
ENSMUSG00000052336	Cx3cr1	551.249	511.327	472.321	577.847	395.57	131.629	193.206	159.54	109.693	344.709	-1.23256	0.362734	2.67039e-05	0.00507398	protein_coding	GO:0005887; GO:1903721; GO:0009986; GO:0045087; GO:0005886; GO:2001234; GO:0004950; GO:0031737; GO:0030336; GO:0050804; GO:0097447; GO:0110091; GO:0002376; GO:0050901; GO:0021626; GO:0071560; GO:0016021; GO:0061760; GO:0070098; GO:0060074; GO:0019957; GO:0004896; GO:0043005; GO:0045428; GO:1904150; GO:1900272; GO:0150090; GO:0007155; GO:0004930; GO:0051897; GO:0051092; GO:0016493; GO:0048874; GO:…	inflammatory response; chemokine-mediated signaling pathway; chemotaxis; negative regulation of interleukin-1 beta production; host-mediated regulation of intestinal microbiota composition; positive regulation of monocyte chemotaxis; microglial cell activation; memory; autocrine signaling; cellular response to transforming growth factor beta stimulus; positive regulation of neurogenesis; adaptive…
ENSMUSG00000093938	Evi2b	176.59	158.221	148.835	180.123	82.5948	55.3257	87.68	60.0991	43.0141	110.276	-1.24713	0.238395	8.04893e-09	1.19072e-05	protein_coding	GO:0016021; GO:2000035; GO:0016020; GO:0030854; GO:0061515; GO:0045660; GO:0003674; GO:0043066; GO:0051726	myeloid cell development; positive regulation of neutrophil differentiation; positive regulation of granulocyte differentiation; molecular_function; membrane; negative regulation of apoptotic process; integral component of membrane; regulation of cell cycle; regulation of stem cell division
ENSMUSG00000063415	Cyp26b1	180.844	275.138	313.242	426.219	164.318	51.3831	114.139	119.307	107.827	194.713	-1.24901	0.350714	1.49916e-05	0.00347009	protein_coding	GO:0042573; GO:0016491; GO:0009954; GO:0046872; GO:0043231; GO:0008401; GO:0004497; GO:0006805; GO:0070268; GO:0034653; GO:0005506; GO:0043587; GO:0048385; GO:0010628; GO:0016709; GO:0007283; GO:0016705; GO:0001768; GO:0016125; GO:0048387; GO:0007140; GO:0005783; GO:0001972; GO:0030326; GO:0001822; GO:0005737; GO:0048384; GO:0033189; GO:0016020; GO:0071300; GO:0001709; GO:2001037; GO:0005789; GO:…	retinoic acid binding; inflammatory response; intracellular membrane-bounded organelle; male meiotic nuclear division; regulation of T cell differentiation; xenobiotic metabolic process; kidney development; negative regulation of retinoic acid receptor signaling pathway; retinoic acid metabolic process; proximal/distal pattern formation; retinoic acid receptor signaling pathway; response to retin…
ENSMUSG00000074577	Ripor3	556.094	728.274	565.173	296.301	217.218	132.541	285.175	154.385	232.612	351.975	-1.25171	0.314657	2.93972e-06	0.00110699	protein_coding	; GO:0003674; GO:0008150	; biological_process; molecular_function
ENSMUSG00000005836	Gata6	95.464	64.8739	64.9462	147.094	37.3375	42.4604	44.3986	25.7603	17.3527	59.9653	-1.26	0.388146	4.11277e-05	0.00692518	protein_coding	; GO:0010467; GO:0003309; GO:0001223; GO:0003690; GO:0014898; GO:0051726; GO:0005654; GO:0051525; GO:0071371; GO:0007493; GO:0048738; GO:0006357; GO:0098773; GO:1902894; GO:0008270; GO:0009410; GO:0031965; GO:0006644; GO:0000976; GO:0003148; GO:1904003; GO:0051891; GO:1990837; GO:0030513; GO:0042475; GO:0051591; GO:0060047; GO:0048645; GO:0002759; GO:0060510; GO:0055007; GO:0060947; GO:0060486; G…	; pancreas development; endodermal cell fate determination; positive regulation of cardiac muscle myoblast proliferation; gene expression; nucleoplasm; positive regulation of apoptotic process; protein binding; positive regulation of cardioblast differentiation; response to retinoic acid; negative regulation of apoptotic process; cardiac muscle hypertrophy in response to stress; pancreatic A cell…
ENSMUSG00000035385	Ccl2	341.964	308.102	351.005	1246.24	249.376	122.188	182.634	256.043	139.588	355.238	-1.28051	0.479083	0.000252486	0.0230363	protein_coding	; GO:0051968; GO:0036006; GO:0008201; GO:0050870; GO:0071318; GO:0009617; GO:0071333; GO:0009611; GO:0022409; GO:0002693; GO:0071398; GO:0001912; GO:0002523; GO:0005576; GO:0007179; GO:0048010; GO:0045471; GO:2000134; GO:0048246; GO:0032570; GO:0048471; GO:0007010; GO:0009612; GO:0071300; GO:0001938; GO:0005615; GO:0002548; GO:0051770; GO:0032967; GO:0007568; GO:0045785; GO:0044299; GO:1905237; G…	; synapse; positive regulation of cellular extravasation; regulation of cell shape; positive regulation of monocyte chemotaxis; cellular response to ATP; protein binding; cellular response to dexamethasone stimulus; MAPK cascade; leukocyte migration involved in inflammatory response; positive regulation of NMDA glutamate receptor activity; positive regulation of apoptotic cell clearance; cellular…
ENSMUSG00000117239	Gpr31c	61.6955	31.8557	28.2565	44.9041	17.1384	11.412	22.9646	12.8055	7.01943	26.4502	-1.291	0.444171	0.000134962	0.0159725	transcribed_processed_pseudogene
ENSMUSG00000050666	Vstm4	397.79	298.789	359.058	142.361	133.971	82.1361	166.008	75.2433	81.6812	193.004	-1.29265	0.366892	1.70675e-05	0.00384223	protein_coding	GO:0016021; GO:0008150; GO:0016020; GO:0005886; GO:0005576; GO:0005515	plasma membrane; membrane; integral component of membrane; biological_process; extracellular region; protein binding
ENSMUSG00000025892	Gria4	62.0287	88.6492	77.7076	31.8743	26.6373	14.7092	36.9873	11.1565	19.9822	41.0814	-1.29408	0.462966	0.000180784	0.0185828	protein_coding	GO:0051968; GO:0005216; GO:0005886; GO:0032281; GO:0043197; GO:0050804; GO:0060078; GO:0016021; GO:0004971; GO:0035235; GO:0045211; GO:0030425; GO:0034392; GO:0099061; GO:0034220; GO:0030054; GO:0042995; GO:0043195; GO:0043025; GO:0045202; GO:0098978; GO:0007268; GO:0016020; GO:0038023; GO:0006811; GO:0004970; GO:0005515; GO:0014069; GO:0042802; GO:0015276; GO:1904315; GO:0032983	synapse; postsynaptic density; ionotropic glutamate receptor activity; protein binding; membrane; ligand-gated ion channel activity; dendritic spine; modulation of chemical synaptic transmission; cell projection; postsynaptic membrane; regulation of postsynaptic membrane potential; transmitter-gated ion channel activity involved in regulation of postsynaptic membrane potential; identical protein …
ENSMUSG00000110235	Gm5086	36.3559	27.5437	21.9851	23.672	13.6969	1.36552	12.504	9.67248	6.44077	17.0263	-1.30335	0.513377	0.000385968	0.0323347	lncRNA	GO:0003674; GO:0008150; GO:0005575	cellular_component; biological_process; molecular_function
ENSMUSG00000048332	Lhfp	757.112	891.36	910.96	767.28	298.85	197.552	541.678	195.837	302.431	540.34	-1.30691	0.305813	8.55256e-07	0.000421743	protein_coding	; GO:0016021; GO:0008150; GO:0016020; GO:0003674	; molecular_function; membrane; integral component of membrane; biological_process
ENSMUSG00000020926	Adam11	628.469	505.142	553.859	1293.01	221.832	290.699	293.497	284.415	290.644	484.618	-1.31137	0.29349	3.53971e-07	0.000222154	protein_coding	; GO:0016021; GO:0016020; GO:0004222; GO:0005515; GO:0008237; GO:0006508	; metalloendopeptidase activity; membrane; integral component of membrane; metallopeptidase activity; proteolysis; protein binding
ENSMUSG00000052133	Sema5b	37.3913	60.1137	85.1025	51.9212	8.138	29.4109	16.039	16.2067	28.541	36.9849	-1.3126	0.445486	0.000103975	0.0132382	protein_coding	; GO:0016021; GO:0030335; GO:1990138; GO:0030215; GO:0050919; GO:0016020; GO:0001755; GO:0097485; GO:0071526; GO:0007399; GO:0030154; GO:0048843; GO:0050908; GO:0005515; GO:0048675; GO:0045499; GO:0007411	; neuron projection extension; chemorepellent activity; neural crest cell migration; membrane; integral component of membrane; negative regulation of axon extension involved in axon guidance; neuron projection guidance; cell differentiation; axon extension; positive regulation of cell migration; semaphorin receptor binding; axon guidance; semaphorin-plexin signaling pathway; detection of light st…
ENSMUSG00000042804	Gpr153	230.205	203.24	176.917	154.678	71.445	48.6988	121.288	52.0308	55.4606	123.774	-1.3161	0.308467	8.91708e-07	0.000429492	protein_coding	; GO:0016021; GO:0008150; GO:0005575; GO:0016020; GO:0005886; GO:0007165; GO:0004930; GO:0003674; GO:0007186	; cellular_component; G protein-coupled receptor signaling pathway; molecular_function; membrane; G protein-coupled receptor activity; integral component of membrane; plasma membrane; signal transduction; biological_process
ENSMUSG00000027962	Vcam1	4020.02	2942.43	3411.74	9527.07	2362.87	1326.92	1849.05	2055.44	1260.03	3195.06	-1.31616	0.371983	1.83791e-05	0.00404947	protein_coding	; GO:0010212; GO:0005887; GO:0071065; GO:0009986; GO:0071944; GO:0007568; GO:0005886; GO:0035094; GO:0002102; GO:0071333; GO:0016324; GO:0005769; GO:0007507; GO:0008131; GO:0016021; GO:0007157; GO:0005794; GO:0035924; GO:0060945; GO:0005178; GO:0007160; GO:0007155; GO:0050901; GO:0060710; GO:0071356; GO:0042102; GO:0045471; GO:0022614; GO:0060384; GO:0007159; GO:1904646; GO:0030175; GO:0009308; G…	; cell periphery; podosome; cellular response to tumor necrosis factor; cardiac neuron differentiation; response to ethanol; visceral serous pericardium development; acute inflammatory response; integrin binding; response to zinc ion; response to ionizing radiation; apical plasma membrane; cell adhesion molecule binding; apical part of cell; embryonic placenta morphogenesis; cell chemotaxis; alph…
ENSMUSG00000001506	Col1a1	1792.12	1253.57	1767.3	979.263	216.77	452.17	1000.85	417.872	422.655	922.508	-1.3167	0.404389	4.32796e-05	0.00700285	protein_coding	GO:0010812; GO:0030335; GO:0045893; ; GO:0030198; GO:0005584; GO:0031667; GO:0046872; GO:0048706; GO:0044344; GO:0002020; GO:0030020; GO:0005581; GO:0001649; GO:0071560; GO:0090263; GO:0010718; GO:0001501; GO:0005794; GO:0048545; GO:0043588; GO:0032964; GO:0005576; GO:0051591; GO:0031960; GO:0060325; GO:0001568; GO:0044691; GO:0001958; GO:0005201; GO:0015031; GO:0031012; GO:0042060; GO:0071356; G…	; protease binding; cellular response to tumor necrosis factor; response to steroid hormone; cellular response to epidermal growth factor stimulus; positive regulation of epithelial to mesenchymal transition; protein localization to nucleus; skin morphogenesis; ossification; response to nutrient levels; cellular response to transforming growth factor beta stimulus; negative regulation of cell-sub…
ENSMUSG00000029163	Emilin1	1557.71	1577.31	1892.94	1318.45	738.527	225.964	944.275	485.301	429.393	1018.87	-1.31913	0.365974	1.37387e-05	0.0032706	protein_coding	; GO:0016477; GO:0030198; GO:0030023; GO:0032966; GO:0003180; GO:0098640; GO:1901203; GO:0048251; GO:1905522; GO:0005581; GO:0060394; GO:0050866; GO:0016525; GO:0007160; GO:0010628; GO:0005576; GO:0030948; GO:0007155; GO:1990971; GO:0030512; GO:0031012; GO:0070373; GO:0062023; GO:0010629; GO:1904027; GO:0010811; GO:0005515; GO:0042802; GO:0005615; GO:0034668	elastic fiber assembly; ; positive regulation of extracellular matrix assembly; cell migration; extracellular matrix constituent conferring elasticity; negative regulation of collagen biosynthetic process; protein binding; negative regulation of ERK1 and ERK2 cascade; collagen trimer; negative regulation of vascular endothelial growth factor receptor signaling pathway; negative regulation of path…
ENSMUSG00000061947	Serpina10	381.468	433.1	342.779	1145.52	339.225	161.02	140.507	152.019	183.259	364.322	-1.32733	0.431054	7.67483e-05	0.0103217	protein_coding	GO:0010951; GO:0010466; GO:0007596; GO:0008201; GO:0030414; GO:0004867; GO:0005576; GO:0097421; GO:0005615; GO:0007599	negative regulation of peptidase activity; peptidase inhibitor activity; blood coagulation; hemostasis; negative regulation of endopeptidase activity; liver regeneration; serine-type endopeptidase inhibitor activity; extracellular space; extracellular region; heparin binding
ENSMUSG00000032363	Adamts7	162.162	194.34	150.139	89.9747	66.1587	47.301	76.4258	45.1856	27.9825	95.5188	-1.33583	0.333283	2.69328e-06	0.00105246	protein_coding	; GO:0030198; GO:0032331; GO:0009986; GO:0031012; GO:0008233; GO:0016787; GO:0004222; GO:0046872; GO:0005576; GO:0008237; GO:0071773; GO:0051603; GO:0071347; GO:0071356; GO:0006508	; metalloendopeptidase activity; peptidase activity; metal ion binding; extracellular matrix; cellular response to BMP stimulus; negative regulation of chondrocyte differentiation; cellular response to tumor necrosis factor; cell surface; metallopeptidase activity; proteolysis involved in cellular protein catabolic process; cellular response to interleukin-1; extracellular region; proteolysis; hy…
ENSMUSG00000021186	Fbln5	3616.9	3073.84	3377.85	1044.21	1162.82	371.933	1488.15	1004.27	539.781	1742.19	-1.33674	0.469632	0.00015463	0.0173004	protein_coding	; GO:0030198; GO:0030023; GO:0098867; GO:0045944; GO:0048251; GO:2000121; GO:0016525; GO:0005178; GO:0001558; GO:0005576; GO:0005509; GO:0007155; GO:0034394; GO:0008022; GO:0062023; GO:0000122; GO:0071953; GO:0033690; GO:0042803; GO:0005515; GO:0005615; GO:0046903	elastic fiber assembly; ; positive regulation of transcription by RNA polymerase II; integrin binding; extracellular matrix constituent conferring elasticity; elastic fiber; protein binding; secretion; regulation of cell growth; cell adhesion; extracellular matrix organization; protein localization to cell surface; protein homodimerization activity; negative regulation of transcription by RNA pol…
ENSMUSG00000030789	Itgax	508.781	481.089	428.492	627.501	216.515	123.121	245.232	233.518	127.096	332.372	-1.33902	0.261568	1.44676e-08	1.52235e-05	protein_coding	; GO:0016021; GO:0007229; GO:0030335; GO:1905956; GO:0016020; GO:0008284; GO:0009986; GO:0051607; GO:0034113; GO:0009897; GO:0010628; GO:0046872; GO:0008305; GO:0007155; GO:0031643; GO:0045766; GO:0030971	; metal ion binding; receptor tyrosine kinase binding; integrin complex; membrane; integral component of membrane; heterotypic cell-cell adhesion; cell surface; defense response to virus; positive regulation of cell migration; positive regulation of myelination; positive regulation of cell population proliferation; cell adhesion; external side of plasma membrane; positive regulation of gene expre…
ENSMUSG00000008136	Fhl2	679.083	684.493	821.462	775.082	321.853	154.102	444.788	247.326	136.594	473.865	-1.3502	0.338508	2.84648e-06	0.00109173	protein_coding	; GO:0009725; GO:0005634; GO:0046872; GO:0070885; GO:0001649; GO:0003712; GO:0031430; GO:0030018; GO:0043066; GO:0055015; GO:0008134; GO:0006357; GO:0060347; GO:0000122; GO:0003714; GO:0005737; GO:0055014; GO:0005515; GO:0042802; GO:0043425	; M band; transcription corepressor activity; transcription coregulator activity; response to hormone; protein binding; negative regulation of apoptotic process; heart trabecula formation; nucleus; metal ion binding; identical protein binding; negative regulation of calcineurin-NFAT signaling cascade; negative regulation of transcription by RNA polymerase II; cytoplasm; Z disc; ventricular cardia…
ENSMUSG00000040133	Gpr176	94.3185	59.0234	150.382	80.4698	42.8504	38.0166	41.1657	24.8528	18.7098	61.0877	-1.35706	0.372023	1.05502e-05	0.00273132	protein_coding	GO:0016021; GO:0007193; GO:0016020; GO:0005886; GO:0048512; GO:0007165; GO:0004930; GO:0048511; GO:0007186	plasma membrane; G protein-coupled receptor signaling pathway; membrane; G protein-coupled receptor activity; integral component of membrane; signal transduction; adenylate cyclase-inhibiting G protein-coupled receptor signaling pathway; rhythmic process; circadian behavior
ENSMUSG00000032281	Acsbg1	144.636	119.895	161.926	89.8984	54.6561	30.3411	75.7782	39.1323	15.1746	81.271	-1.35856	0.419739	4.65699e-05	0.00741931	protein_coding	; GO:0031410; GO:0006631; GO:0005886; GO:0043231; GO:0016405; GO:0001552; GO:0006629; GO:0001676; GO:0004467; GO:0016874; GO:0042759; GO:0005783; GO:0000038; GO:0031957; GO:0005737; GO:0005524; GO:0000166; GO:0016020; GO:0051384	; intracellular membrane-bounded organelle; long-chain fatty acid-CoA ligase activity; long-chain fatty acid biosynthetic process; membrane; nucleotide binding; endoplasmic reticulum; ovarian follicle atresia; cytoplasmic vesicle; ligase activity; lipid metabolic process; fatty acid metabolic process; CoA-ligase activity; very long-chain fatty acid-CoA ligase activity; response to glucocorticoid;…
ENSMUSG00000021943	Gdf10	715.514	511.61	674.348	309.547	101.742	115.504	427.362	131.11	104.2	343.437	-1.36461	0.492773	0.000193134	0.0192512	protein_coding	GO:0060395; GO:0001503; GO:0045444; GO:0071559; GO:0008083; GO:0030278; GO:0010862; GO:0001649; GO:0005576; GO:0021549; GO:0045668; GO:0005125; GO:0042698; GO:0005615; GO:0045669	SMAD protein signal transduction; negative regulation of osteoblast differentiation; fat cell differentiation; growth factor activity; cerebellum development; ovulation cycle; ossification; positive regulation of pathway-restricted SMAD protein phosphorylation; positive regulation of osteoblast differentiation; extracellular space; extracellular region; osteoblast differentiation; cytokine activi…
ENSMUSG00000027848	Olfml3	695.12	828.584	675.661	290.801	161.661	163.213	414.289	106.613	179.351	390.588	-1.37413	0.431433	5.45836e-05	0.00825173	protein_coding	; GO:0005576	; extracellular region
ENSMUSG00000057135	Scimp	28.2981	33.3249	33.0981	38.9011	12.4252	9.56392	11.2586	8.64655	15.5237	21.2267	-1.38972	0.357845	4.31037e-06	0.00141702	protein_coding	GO:0031410; GO:0097197; GO:0032874; GO:0005886; GO:0038123; GO:0071226; GO:0070374; GO:0016021; GO:0043235; GO:0031259; GO:0032755; GO:0002732; GO:0031256; GO:0002720; GO:0034154; GO:0031666; GO:0030175; GO:0042995; GO:0032735; GO:0060090; GO:0001726; GO:0001772; GO:0034138; GO:0016020; GO:0034142; GO:0045335; GO:0005515	protein binding; tetraspanin-enriched microdomain; positive regulation of interleukin-12 production; membrane; ruffle; positive regulation of stress-activated MAPK cascade; phagocytic vesicle; toll-like receptor 3 signaling pathway; toll-like receptor TLR1:TLR2 signaling pathway; cell projection; cytoplasmic vesicle; toll-like receptor 4 signaling pathway; cellular response to molecule of fungal …
ENSMUSG00000036560	Lgi4	38.5521	34.4104	52.3711	86.6841	20.4795	12.8046	23.2257	10.5224	21.7266	33.4196	-1.39048	0.426091	4.36207e-05	0.00700333	protein_coding	; GO:0031641; GO:0042552; GO:0022011; GO:0014009; GO:0042551; GO:0005576; GO:0014044; GO:0008344; GO:0005515; GO:0021782; GO:0042063; GO:0005615	; Schwann cell development; myelination in peripheral nervous system; adult locomotory behavior; gliogenesis; regulation of myelination; myelination; extracellular space; extracellular region; glial cell development; glial cell proliferation; protein binding; neuron maturation
ENSMUSG00000085582	3110099E03Rik	40.3091	35.6035	39.6869	41.4738	16.429	9.25677	18.0343	11.6494	9.40248	24.6495	-1.39549	0.335801	1.53984e-06	0.000668973	lncRNA	GO:0003674; GO:0008150; GO:0005575	cellular_component; biological_process; molecular_function
ENSMUSG00000036040	Adamtsl2	782.651	657.315	728.706	622.552	364.17	178.25	331.141	208.877	132.721	445.154	-1.40354	0.295911	9.85825e-08	7.04049e-05	protein_coding	GO:0050436; GO:0060481; ; GO:0030198; GO:0005576; GO:0005515; GO:0030512; GO:0031012	; extracellular matrix; lobar bronchus epithelium development; negative regulation of transforming growth factor beta receptor signaling pathway; microfibril binding; protein binding; extracellular region; extracellular matrix organization
ENSMUSG00000027408	Cpxm1	345.28	362.735	262.123	161.457	44.2174	107.125	154.155	50.2265	105.616	176.993	-1.41234	0.410307	2.24085e-05	0.00465501	protein_coding	; GO:0004181; GO:0016787; GO:0046872; GO:0005576; GO:0006518; GO:0016485; GO:0005615; GO:0008270; GO:0006508	; metal ion binding; peptide metabolic process; protein processing; zinc ion binding; metallocarboxypeptidase activity; extracellular space; extracellular region; proteolysis; hydrolase activity
ENSMUSG00000058290	Espl1	115.13	78.1533	34.4781	63.1996	24.4447	23.2032	13.088	29.0825	26.7448	45.2805	-1.42509	0.417378	2.16631e-05	0.00457821	protein_coding	; GO:0005634; GO:0008233; GO:0007059; GO:0072686; GO:0000278; GO:0045143; GO:0000280; GO:0000070; GO:0004197; GO:0005813; GO:0007127; GO:0005737; GO:0098813; GO:0016787; GO:0008234; GO:0051307; GO:0000212; GO:0006508	; nuclear division; nuclear chromosome segregation; mitotic spindle; meiotic spindle organization; centrosome; cysteine-type peptidase activity; cysteine-type endopeptidase activity; proteolysis; hydrolase activity; nucleus; chromosome segregation; mitotic cell cycle; cytoplasm; homologous chromosome segregation; peptidase activity; meiosis I; meiotic chromosome separation; mitotic sister chromat…
ENSMUSG00000061577	Adgrg5	110.023	77.9548	76.0216	197.494	24.2143	39.4425	56.3321	42.704	21.3836	71.73	-1.44448	0.412821	1.79263e-05	0.00399217	protein_coding	; GO:0016021; GO:0005887; GO:0016020; GO:0004888; GO:0005886; GO:0007165; GO:0007189; GO:0004930; GO:0007186; GO:0007166	; transmembrane signaling receptor activity; G protein-coupled receptor signaling pathway; G protein-coupled receptor activity; membrane; plasma membrane; integral component of membrane; signal transduction; cell surface receptor signaling pathway; adenylate cyclase-activating G protein-coupled receptor signaling pathway; integral component of plasma membrane
ENSMUSG00000020695	Mrc2	1397.27	1345.2	1035.44	856.174	502.723	366.722	525.273	325.677	240.125	732.734	-1.47165	0.26665	1.64011e-09	3.77426e-06	protein_coding	; GO:0016021; GO:0016020; GO:0009986; GO:0030574; GO:0005886; GO:0038023; GO:0006897; GO:0030246; GO:0005518	; signaling receptor activity; plasma membrane; membrane; carbohydrate binding; integral component of membrane; cell surface; endocytosis; collagen binding; collagen catabolic process
ENSMUSG00000049723	Mmp12	659.547	767.995	995.861	1209	265.801	267.091	283.271	408.279	320.439	575.254	-1.48644	0.227236	3.10853e-12	2.14603e-08	protein_coding	; GO:0030198; GO:0045944; GO:1904905; GO:0005634; GO:0008233; GO:0046872; GO:0008237; GO:0005518; GO:0060054; GO:0043565; GO:0098586; GO:0030574; GO:0050691; GO:0010628; GO:0004222; GO:0005576; GO:0005509; GO:0032727; GO:0031012; GO:1901163; GO:0060435; GO:0035313; GO:0000122; GO:0048286; GO:0060339; GO:0005737; GO:0008270; GO:0060309; GO:0060340; GO:0016787; GO:0006606; GO:0005615; GO:0001046; G…	; sequence-specific DNA binding; positive regulation of interferon-alpha production; positive regulation of transcription by RNA polymerase II; bronchiole development; zinc ion binding; regulation of defense response to virus by host; positive regulation of type I interferon-mediated signaling pathway; core promoter sequence-specific DNA binding; lung alveolus development; negative regulation of …
ENSMUSG00000043932	Klri2	27.3258	27.1696	13.5681	18.7138	9.64129	5.069	2.87197	6.02497	8.18569	13.1745	-1.48972	0.524391	0.000166195	0.0178942	protein_coding	GO:0016021; GO:0008150; GO:0005887; GO:0016020; GO:0005886; GO:0003674; GO:0030246	plasma membrane; molecular_function; membrane; carbohydrate binding; integral component of membrane; biological_process; integral component of plasma membrane
ENSMUSG00000050370	Ch25h	61.8822	81.4077	53.5905	82.7161	34.358	11.2517	33.885	16.4965	12.7326	43.1467	-1.49332	0.396857	7.10153e-06	0.00203858	protein_coding	GO:0008610; GO:0000254; GO:0016491; GO:0046872; GO:0004497; GO:0005506; GO:0016021; GO:0006629; GO:1903914; GO:0034340; GO:0008203; GO:0035754; GO:0016126; GO:0008395; GO:0005783; GO:0001567; GO:0008202; GO:0016020; GO:0006694; GO:0005789	sterol biosynthetic process; steroid metabolic process; endoplasmic reticulum membrane; oxidoreductase activity; membrane; cholesterol metabolic process; cholesterol 25-hydroxylase activity; steroid biosynthetic process; endoplasmic reticulum; iron ion binding; lipid metabolic process; metal ion binding; monooxygenase activity; integral component of membrane; response to type I interferon; C-4 me…
ENSMUSG00000026193	Fn1	2667.66	1978.46	2673.97	3901.75	849.338	436.931	1446.81	862.938	932.478	1750.04	-1.50203	0.323313	1.54419e-07	0.000106606	protein_coding	; GO:0030335; GO:0071635; GO:0030198; GO:0008201; GO:0008284; GO:0008347; GO:0005102; GO:0050921; GO:0032966; GO:0072378; GO:1901166; GO:0007399; GO:0016324; GO:0001775; GO:0002020; GO:0007507; GO:0071347; GO:1904237; GO:0005604; GO:0097718; GO:0007229; GO:0014068; GO:0035987; GO:0070527; GO:0034446; GO:0005178; GO:0070062; GO:0008360; GO:0005576; GO:0010628; GO:0043394; GO:0007160; GO:0007155; G…	; mercury ion binding; blood coagulation, fibrin clot formation; protease binding; positive regulation of fibroblast proliferation; platelet aggregation; integrin activation; positive regulation of peptidase activity; regulation of cell shape; disordered domain specific binding; regulation of gene expression; integrin binding; extracellular exosome; regulation of ERK1 and ERK2 cascade; peptidase …
ENSMUSG00000052504	Epha3	55.3961	48.3409	59.4948	34.5507	16.2089	6.74311	22.1865	13.9491	12.8726	29.9714	-1.56447	0.36721	1.04642e-06	0.000492554	protein_coding	; GO:0004713; GO:0005887; GO:0005886; GO:0070507; GO:0005769; GO:0005829; GO:0016021; GO:0005654; GO:0018108; GO:0004714; GO:0051893; GO:0004672; GO:0005003; GO:0048013; GO:0010976; GO:0006468; GO:0045806; GO:0005524; GO:0015629; GO:0000166; GO:0016020; GO:0071300; GO:1903078; GO:0005515; GO:0007169; GO:0005004; GO:0031965; GO:0032956; GO:0043087	; regulation of actin cytoskeleton organization; negative regulation of endocytosis; ephrin receptor activity; transmembrane receptor protein tyrosine kinase signaling pathway; nucleoplasm; positive regulation of neuron projection development; positive regulation of protein localization to plasma membrane; protein binding; membrane; cytosol; nuclear membrane; nucleotide binding; early endosome; p…
ENSMUSG00000032691	Nlrp3	55.0699	51.4256	40.4674	52.0946	22.1646	8.35304	22.0805	11.3812	4.65053	29.743	-1.59475	0.439616	1.24309e-05	0.00310747	protein_coding	; GO:0045630; GO:2000553; GO:2000321; GO:0032731; GO:0050728; GO:0045944; GO:0045087; GO:0051607; GO:0005634; GO:0005829; GO:0072559; GO:0002376; GO:0032754; GO:0043565; GO:0002523; GO:0005576; GO:0032736; GO:0051092; GO:0002720; GO:0006919; GO:0032691; GO:0002674; GO:0061702; GO:0014070; GO:0045471; GO:0044546; GO:0140297; GO:0005783; GO:0002526; GO:0005737; GO:0005524; GO:0050727; GO:0071224; G…	; inflammatory response; NLRP3 inflammasome complex assembly; activation of cysteine-type endopeptidase activity involved in apoptotic process; sequence-specific DNA binding; negative regulation of interleukin-1 beta production; Golgi membrane; response to ethanol; positive regulation of interleukin-5 production; positive regulation of transcription by RNA polymerase II; defense response to virus…
ENSMUSG00000079592	C1qtnf5	371.858	352.727	352.887	208.779	119.04	53.8448	147.583	68.9299	84.2533	195.544	-1.64895	0.319076	1.10971e-08	1.38639e-05	protein_coding	; GO:0005923; GO:0048839; GO:0009306; GO:0016020; GO:0005886; GO:0042995; GO:0005576; GO:0005515; GO:0016324; GO:0042802; GO:0016328; GO:0030133; GO:0005581; GO:0005615; GO:0032991	; identical protein binding; plasma membrane; inner ear development; membrane; collagen trimer; protein secretion; bicellular tight junction; transport vesicle; cell projection; extracellular space; extracellular region; lateral plasma membrane; apical plasma membrane; protein binding; protein-containing complex
ENSMUSG00000117575	Gm36486	15.118	23.6781	27.7321	64.5653	7.62418	6.25234	5.76081	11.5906	8.9722	19.0326	-1.73603	0.54209	4.93821e-05	0.00768986	lncRNA
ENSMUSG00000029811	Aoc1	1415.19	1150.89	1299.65	3494.07	674.166	294.873	527.072	556.967	358.747	1085.74	-1.7848	0.372694	7.60845e-08	5.62781e-05	protein_coding	; GO:0048038; GO:0005507; GO:0016491; GO:0009308; GO:0046872; GO:0008131	; metal ion binding; oxidoreductase activity; primary amine oxidase activity; quinone binding; amine metabolic process; copper ion binding
ENSMUSG00000028339	Col15a1	798.68	802.463	741.92	411.375	102.365	228.932	307.87	106.882	156.865	406.372	-1.79908	0.360984	2.92073e-08	2.74961e-05	protein_coding	; GO:0005201; GO:0030198; GO:0062023; GO:0001886; GO:0005576; GO:0005515; GO:0007155; GO:0030020; GO:0001525; GO:0005581; GO:0005615; GO:0031012; GO:0005604	; extracellular matrix; extracellular matrix structural constituent conferring tensile strength; extracellular matrix structural constituent; collagen trimer; endothelial cell morphogenesis; basement membrane; cell adhesion; extracellular matrix organization; angiogenesis; extracellular space; extracellular region; collagen-containing extracellular matrix; protein binding
ENSMUSG00000030218	Mgp	5087.74	4731.39	5918.68	3679.8	1721.62	584.51	2255.81	1017.15	510.075	2834.09	-1.80811	0.417531	5.88953e-07	0.000338828	protein_coding	; GO:0065003; GO:0062023; GO:0001503; GO:0048306; GO:0032991; GO:0005783; GO:0051216; GO:0030154; GO:0005576; GO:0030324; GO:0005509; GO:0030500; GO:0005615; GO:0031012; GO:0048754	; extracellular matrix; protein-containing complex assembly; regulation of bone mineralization; calcium ion binding; lung development; calcium-dependent protein binding; cell differentiation; ossification; endoplasmic reticulum; branching morphogenesis of an epithelial tube; cartilage development; extracellular space; extracellular region; collagen-containing extracellular matrix; protein-contain…
ENSMUSG00000001131	Timp1	115.635	89.7814	89.8703	230.418	50.7263	20.1851	38.7105	29.6502	15.3677	75.5938	-1.91397	0.421542	2.57978e-07	0.000172355	protein_coding	GO:0010951; GO:0009725; GO:0008284; GO:0007568; GO:0051216; GO:0046872; GO:1905049; GO:0001775; GO:0008191; GO:0051045; GO:1901164; GO:0005576; GO:0002248; GO:2001044; GO:0043066; GO:0031012; GO:0042060; GO:0010466; GO:0005615; GO:0007165; GO:0043086; GO:0005125; GO:0071492; GO:0008270; GO:0030414; GO:0043434; GO:0034097; GO:0008083; GO:0004857; GO:0005515; GO:0010033; GO:0002020; GO:0005604	protease binding; negative regulation of trophoblast cell migration; negative regulation of metallopeptidase activity; negative regulation of peptidase activity; peptidase inhibitor activity; negative regulation of endopeptidase activity; zinc ion binding; connective tissue replacement involved in inflammatory response wound healing; cartilage development; response to hormone; protein binding; re…
ENSMUSG00000031673	Cdh11	494.655	534.656	448.339	179.7	92.0012	69.8466	141.815	88.8829	112.563	240.273	-1.9245	0.333034	3.70728e-10	9.59768e-07	protein_coding	; GO:0005886; GO:0021957; GO:0046872; GO:0045296; GO:0034332; GO:0050804; GO:0016021; GO:0016339; GO:0007156; GO:0098742; GO:0005509; GO:0007155; GO:0016342; GO:0098685; GO:0000902; GO:0045202; GO:0005737; GO:0005912; GO:0098978; GO:0016020; GO:0098609; GO:0007043	; synapse; cell morphogenesis; cadherin binding; cell-cell adhesion via plasma-membrane adhesion molecules; catenin complex; homophilic cell adhesion via plasma membrane adhesion molecules; membrane; cell adhesion; calcium-dependent cell-cell adhesion via plasma membrane cell adhesion molecules; modulation of chemical synaptic transmission; Schaffer collateral - CA1 synapse; metal ion binding; ad…
ENSMUSG00000031494	Cd209a	161.298	156.032	229.037	201.666	44.9034	19.7686	67.9489	63.8211	24.9194	107.711	-1.93536	0.356598	3.0026e-09	5.65335e-06	protein_coding	; GO:0016021; GO:0097367; GO:0046718; GO:0005537; GO:0016020; GO:0001618; GO:0009986; GO:0005886; GO:0009897; GO:0042129; GO:0046872; GO:0006897; GO:0030246	viral entry into host cell; ; metal ion binding; regulation of T cell proliferation; plasma membrane; membrane; carbohydrate binding; integral component of membrane; cell surface; endocytosis; carbohydrate derivative binding; external side of plasma membrane; mannose binding; virus receptor activity
ENSMUSG00000040405	Havcr1	2599.6	1846.63	2239.47	5891.44	760.475	632.903	768.64	847.938	714.786	1811.32	-1.97499	0.318394	2.67196e-11	1.38347e-07	protein_coding	; GO:0016021; GO:0016020	; integral component of membrane; membrane
ENSMUSG00000040950	Mgl2	424.453	450.319	600.143	652.767	126.135	33.7987	168.264	148.66	49.2579	294.866	-2.18061	0.425121	1.47009e-08	1.52235e-05	protein_coding	; GO:0016021; GO:0030246; GO:0016020	membrane; ; integral component of membrane; carbohydrate binding
ENSMUSG00000013584	Aldh1a2	642.402	553.449	612.455	478.002	156.535	36.567	206.676	112.036	27.9599	314.009	-2.1942	0.496748	4.59063e-07	0.000279637	protein_coding	GO:0042573; GO:0009855; GO:0021915; GO:0008284; GO:0016491; GO:0009954; GO:0043065; GO:0035115; GO:0001889; GO:0042572; GO:0030900; GO:0016331; GO:0014032; GO:0090242; GO:0007507; GO:0005829; GO:0031016; GO:0016918; GO:0009952; GO:0001758; GO:0060324; GO:0007494; GO:0031076; GO:0051289; GO:0010628; GO:0001523; GO:0016620; GO:0001568; GO:0004028; GO:0001947; GO:0035799; GO:0002138; GO:0048738; GO:…	pancreas development; retinoic acid biosynthetic process; kidney development; pituitary gland development; negative regulation of cell population proliferation; camera-type eye development; retinoic acid metabolic process; positive regulation of apoptotic process; embryonic camera-type eye development; embryonic digestive tract development; proximal/distal pattern formation; retinoic acid recepto…
ENSMUSG00000050578	Mmp13	72.3295	57.1338	48.713	52.4535	15.0055	11.3697	7.67835	11.2855	4.66656	31.1817	-2.42413	0.352187	3.63341e-13	3.76258e-09	protein_coding	GO:0030282; GO:0009725; GO:0046581; GO:0030198; GO:0005764; GO:0043171; GO:0051216; GO:0008233; GO:0046872; GO:0008237; GO:0050750; GO:0007507; GO:0004175; GO:0005518; GO:0005794; GO:1904244; GO:0030574; GO:0005576; GO:0004222; GO:0005509; GO:0022617; GO:0044267; GO:0001958; GO:0031012; GO:0003417; GO:0048306; GO:0001968; GO:0008270; GO:0016787; GO:0060349; GO:0005615; GO:0006508	fibronectin binding; lysosome; zinc ion binding; cartilage development; response to hormone; bone mineralization; low-density lipoprotein particle receptor binding; Golgi apparatus; calcium-dependent protein binding; growth plate cartilage development; collagen catabolic process; proteolysis; hydrolase activity; extracellular matrix organization; extracellular matrix; metal ion binding; peptide c…
ENSMUSG00000032343	Impg1	151.365	171.043	111.987	225.161	1.06945	10.1079	2.86918	4.50868	2.33247	75.6049	-5.26888	0.446445	3.9958e-33	8.2757e-29	protein_coding	GO:0007601; GO:0033165; GO:0001750; GO:0030198; GO:0008201; GO:0042995; GO:0001917; GO:0005576; GO:0005540; GO:0035374	photoreceptor inner segment; interphotoreceptor matrix; chondroitin sulfate binding; hyaluronic acid binding; visual perception; photoreceptor outer segment; cell projection; extracellular region; heparin binding; extracellular matrix organization

## Sheet: 2
ensembl_gene_id	gene_name	Kid_Tram_Male.Rep_1	Kid_Tram_Male.Rep_2	Kid_Tram_Male.Rep_3	Kid_Tram_Male.Rep_4	Kid_Tram_Male.Rep_5	Kid_Control_Male.Rep_1	Kid_Control_Male.Rep_2	Kid_Control_Male.Rep_3	Kid_Control_Male.Rep_4	Kid_Control_Male.Rep_5	baseMean	log2FoldChange	lfcSE	pvalue	padj	gene_biotype	GO_id	GO_term
ENSMUSG00000031710	Ucp1	2.89909	24.0397	10.8686	4.15151	7.23161	6.85003	3001.89	12259.9	95.2549	1692.24	1710.53	8.00702	1.36959	1.64191e-10	1.83344e-06	protein_coding	GO:0005740; GO:0019003; GO:1990845; GO:1902600; GO:0031667; GO:0032555; GO:0016021; GO:1903495; GO:0071398; GO:0036041; GO:0002024; GO:0034614; GO:0017077; GO:1990542; GO:0022857; GO:1901612; GO:0009266; GO:0006357; GO:0009409; GO:0050873; GO:0005743; GO:0070417; GO:0005739; GO:1903426; GO:0032870; GO:0006839; GO:0031966; GO:0016020; GO:0005525; GO:0120162; GO:0006811; GO:0005515	brown fat cell differentiation; response to nutrient levels; cellular response to dehydroepiandrosterone; protein binding; cardiolipin binding; long-chain fatty acid binding; membrane; mitochondrial transport; cellular response to fatty acid; GDP binding; positive regulation of cold-induced thermogenesis; proton transmembrane transport; transmembrane transporter activity; mitochondrial membrane; …
ENSMUSG00000051596	Otop1	0	1.31327	2.38883	0	1.41228	0	267.813	1359.46	12.2178	144.191	178.88	7.60184	1.97611	2.78222e-06	0.00270154	protein_coding	GO:0060336; GO:0016021; GO:0009590; ; GO:0005887; GO:0016020; GO:0005886; GO:0006811; GO:1902600; GO:0042472; GO:0032869; GO:0015252; GO:0031214	proton transmembrane transport; ; plasma membrane; membrane; integral component of membrane; negative regulation of interferon-gamma-mediated signaling pathway; cellular response to insulin stimulus; detection of gravity; inner ear morphogenesis; ion transport; biomineral tissue development; proton channel activity; integral component of plasma membrane
ENSMUSG00000038754	Elovl3	0.869241	2.10871	0	1.13783	1.13261	0	232.541	1046.23	14.2687	235.21	153.35	7.49864	1.6748	2.69591e-07	0.00061282	protein_coding	GO:0008610; GO:0006631; GO:0009922; GO:0034626; GO:0030176; GO:0016021; GO:0006629; GO:0034625; GO:0102338; GO:0006636; GO:0044249; GO:0030148; GO:0006633; GO:0035338; GO:0005783; GO:0019367; GO:0102756; GO:0016020; GO:0120162; GO:0042761; GO:0016740; GO:0005789; GO:0044255; GO:0102336	cellular lipid metabolic process; fatty acid elongation, polyunsaturated fatty acid; fatty acid biosynthetic process; transferase activity; endoplasmic reticulum membrane; membrane; unsaturated fatty acid biosynthetic process; endoplasmic reticulum; sphingolipid biosynthetic process; positive regulation of cold-induced thermogenesis; lipid metabolic process; fatty acid metabolic process; fatty ac…
ENSMUSG00000024526	Cidea	5.85232	13.541	8.11921	39.5506	20.7325	0.978792	3313.02	10621.8	176.684	1361.77	1556.21	6.94057	1.4247	3.28756e-08	0.000103163	protein_coding	GO:0005740; GO:0010890; GO:0008219; GO:0005634; GO:0042981; GO:0120163; GO:0006629; GO:0030512; GO:0070417; GO:0050995; GO:0005739; GO:0005737; GO:0006915; GO:0042803; GO:0005811; GO:0019915; GO:1902510; GO:0035634; GO:1900118; GO:0001818; GO:0005515; GO:0001659; GO:0032720	lipid droplet; protein binding; apoptotic process; negative regulation of cold-induced thermogenesis; regulation of apoptotic process; negative regulation of execution phase of apoptosis; nucleus; lipid metabolic process; cellular response to cold; mitochondrion; cell death; protein homodimerization activity; cytoplasm; negative regulation of tumor necrosis factor production; negative regulation …
ENSMUSG00000046782	Ttc6	0	0	0	0	0	1.67152	8.88478	32.9659	0.588741	3.69282	4.78037	6.12274	2.83396	0.000123548	0.0246936	protein_coding	GO:0008150; GO:0005575; GO:0016740; GO:0009740; GO:0005515; GO:0003674	gibberellic acid mediated signaling pathway; cellular_component; molecular_function; biological_process; transferase activity; protein binding
ENSMUSG00000035686	Thrsp	48.7999	36.6257	27.1234	59.3505	59.0715	58.3416	5249.33	12932.1	183.036	1696.17	2034.99	6.06543	1.12654	2.61098e-09	1.83852e-05	protein_coding	; GO:0005654; GO:0006629; GO:0005634; GO:0009617; GO:0005737; GO:0005515; GO:0042802; GO:0010866; GO:0046890; GO:0005829; GO:0042803	; response to bacterium; lipid metabolic process; identical protein binding; cytosol; protein homodimerization activity; regulation of triglyceride biosynthetic process; cytoplasm; nucleoplasm; regulation of lipid biosynthetic process; protein binding; nucleus
ENSMUSG00000044912	Syt16	0	0	0	0	0	0.982185	23.1313	16.1421	0	7.56702	4.78226	5.98655	2.93294	0.000288018	0.0459451	protein_coding	; GO:0016021; GO:0016020; GO:0005543; GO:0006887; GO:0005515; GO:0042802	; identical protein binding; phospholipid binding; membrane; integral component of membrane; exocytosis; protein binding
ENSMUSG00000100291	2310069B03Rik	0.726396	0	0	0	0	0.736943	28.3638	83.152	0.865569	8.06534	12.191	5.67456	2.21637	0.000206493	0.0346738	lncRNA	GO:0003674; GO:0008150; GO:0005575	cellular_component; biological_process; molecular_function
ENSMUSG00000025488	Cox8b	9.10608	11.5893	13.8003	20.2425	18.8156	37.1676	1180.3	2643.21	53.9321	402.943	439.111	5.52155	1.03318	3.29292e-09	1.83852e-05	protein_coding	GO:0005751; GO:0016021; GO:0016020; GO:0045277; GO:0006123; GO:0006119; GO:0005743; GO:0005739	mitochondrion; mitochondrial electron transport, cytochrome c to oxygen; mitochondrial respiratory chain complex IV; membrane; integral component of membrane; oxidative phosphorylation; mitochondrial inner membrane; respiratory chain complex IV
ENSMUSG00000000544	Gpa33	0	0	0	1.08624	0	0	29.2467	42.1877	0.719831	7.8766	8.11171	4.99305	1.88551	0.000111878	0.0233433	protein_coding	; GO:0016021; GO:0005887; GO:0016020	membrane; ; integral component of membrane; integral component of plasma membrane
ENSMUSG00000040972	Igsf21	0	0	0	1.03909	2.06818	1.9611	34.8905	119.405	2.06324	18.2635	17.969	4.88719	1.67033	0.000123838	0.0246936	protein_coding	GO:0007157; GO:0060074; GO:0031225; GO:0016020; GO:0007156; GO:0030054; GO:0005886; GO:0031362; GO:0005515; GO:0060077; GO:0005912; GO:0045202; GO:0045211; GO:0042734	heterophilic cell-cell adhesion via plasma membrane cell adhesion molecules; synapse; synapse maturation; plasma membrane; adherens junction; membrane; cell junction; presynaptic membrane; homophilic cell adhesion via plasma membrane adhesion molecules; postsynaptic membrane; anchored component of membrane; inhibitory synapse; anchored component of external side of plasma membrane; protein binding
ENSMUSG00000031448	Adprhl1	4.57174	0	0.308689	1.04866	0	4.36323	32.5369	72.2242	2.07126	10.7526	12.7877	4.68533	1.37258	5.33132e-06	0.00396881	protein_coding	; GO:0000287; GO:0006464; GO:0016799; GO:0051725; GO:0016787; GO:0090630; GO:0006886; GO:0003875; GO:0005096	ADP-ribosylarginine hydrolase activity; ; activation of GTPase activity; magnesium ion binding; protein de-ADP-ribosylation; intracellular protein transport; hydrolase activity; hydrolase activity, hydrolyzing N-glycosyl compounds; GTPase activator activity; cellular protein modification process
ENSMUSG00000020264	Slc36a2	20.8385	19.3547	28.5512	62.3347	15.0896	12.6653	1106.85	3466.93	102.241	516.416	535.128	4.66204	1.15586	1.70263e-06	0.0018107	protein_coding	; GO:0005886; GO:0005280; GO:1902600; GO:0015180; GO:0015808; GO:0016021; GO:0010155; GO:0032973; GO:0070881; GO:0003333; GO:0005737; GO:0015187; GO:0015193; GO:0015816; GO:0016020; GO:1900925; GO:0015824; GO:0035524; GO:0015171	; L-alanine transmembrane transporter activity; amino acid:proton symporter activity; proline transport; positive regulation of glycine import across plasma membrane; L-proline transmembrane transporter activity; membrane; L-alanine transport; proton transmembrane transport; regulation of proline transport; integral component of membrane; cytoplasm; glycine transmembrane transporter activity; ami…
ENSMUSG00000033208	S100b	4.84096	8.66459	1.35748	8.30782	6.20286	5.87174	164.984	801.374	5.47723	105.644	111.272	4.59397	1.28589	1.00852e-05	0.00643525	protein_coding	GO:2001015; GO:0008284; GO:0005102; GO:0043065; GO:0005634; GO:0001817; GO:0046872; GO:0043231; GO:0050806; GO:0031643; GO:0005829; GO:0043123; GO:0044548; GO:0005654; GO:0048156; GO:0008360; GO:0005576; GO:0005509; GO:0007613; GO:0048306; GO:0043025; GO:0001726; GO:0050786; GO:0048471; GO:0005737; GO:0008270; GO:0006112; GO:0042803; GO:0006874; GO:0007611; GO:0042802; GO:0048169; GO:0005615; GO:…	intracellular membrane-bounded organelle; learning or memory; tau protein binding; regulation of cell shape; memory; zinc ion binding; positive regulation of myelination; nucleoplasm; positive regulation of apoptotic process; energy reserve metabolic process; RAGE receptor binding; cytosol; ruffle; calcium-dependent protein binding; regulation of neuronal synaptic plasticity; signaling receptor b…
ENSMUSG00000049436	Upk1b	5.19034	7.75393	4.88133	9.30626	15.7452	30.3574	318.637	576.683	9.85035	189.558	116.796	4.31572	0.97719	3.51592e-07	0.000654343	protein_coding	; GO:0016021; GO:0005887; GO:0120001; GO:0016020; GO:0009617; GO:0016324; GO:0030855	; response to bacterium; membrane; integral component of membrane; apical plasma membrane urothelial plaque; apical plasma membrane; epithelial cell differentiation; integral component of plasma membrane
ENSMUSG00000030546	Plin1	25.8771	55.4717	171.365	329.723	24.6804	52.0631	3252.47	13310.5	238.776	1381.31	1884.22	4.22499	1.35494	4.51962e-05	0.0131709	protein_coding	GO:0016042; GO:0006629; GO:0005783; GO:0005515; GO:0070417; GO:0005829; GO:0005811	lipid metabolic process; cellular response to cold; lipid droplet; cytosol; lipid catabolic process; endoplasmic reticulum; protein binding
ENSMUSG00000048142	Nat8l	9.39164	17.8336	10.7429	68.1369	12.138	9.62049	775.647	2094.92	46.0948	272.175	331.67	4.11711	1.27959	3.34094e-05	0.0114789	protein_coding	; GO:0016021; GO:0031966; GO:0016020; GO:0008080; GO:0017188; GO:0005739; GO:0005737	; mitochondrial membrane; mitochondrion; aspartate N-acetyltransferase activity; N-acetyltransferase activity; membrane; integral component of membrane; cytoplasm
ENSMUSG00000025153	Fasn	1566.31	1632.35	2126.3	1422.25	2801.22	1277.53	54089.1	143324	2950.17	20169.7	23135.9	4.06214	1.07476	5.22562e-06	0.00396881	protein_coding	; GO:0030879; GO:0004316; GO:0016296; GO:0006631; GO:0016491; GO:0005886; GO:0009888; GO:0047117; GO:0016746; GO:0019171; GO:0002068; GO:0003824; GO:0004315; GO:0005829; GO:0042587; GO:0016295; GO:0005794; GO:0016297; GO:0008659; GO:0006629; GO:0030223; GO:0004313; GO:0008611; GO:0006633; GO:0009058; GO:0031177; GO:0071353; GO:0047451; GO:0004312; GO:0016829; GO:0090557; GO:0030224; GO:0005739; G…	; catalytic activity; 3-oxoacyl-[acyl-carrier-protein] synthase activity; lyase activity; enoyl-[acyl-carrier-protein] reductase (NADPH, A-specific) activity; fatty acid biosynthetic process; palmitoyl-[acyl-carrier-protein] hydrolase activity; transferase activity; S-malonyltransferase activity; Golgi apparatus; oxidoreductase activity; cytosol; biosynthetic process; 3-hydroxyacyl-[acyl-carrier-…
ENSMUSG00000037625	Cldn11	3.85863	2.88203	4.08141	0	1.0327	18.6002	47.5579	291.077	1.37267	3.21516	37.3678	3.99785	1.6234	0.000278826	0.0447988	protein_coding	GO:0005887; GO:0005886; GO:0070830; GO:0016021; GO:0120192; GO:0005883; GO:0043209; GO:0005198; GO:0007155; GO:0007283; GO:0005923; GO:0030054; GO:0045178; GO:0030424; GO:0016338; GO:0005811; GO:0008366; GO:0016020; GO:0005515; GO:0042802; GO:0070160	lipid droplet; neurofilament; bicellular tight junction; tight junction; axon; structural molecule activity; protein binding; calcium-independent cell-cell adhesion via plasma membrane cell-adhesion molecules; membrane; axon ensheathment; cell adhesion; integral component of plasma membrane; identical protein binding; integral component of membrane; myelin sheath; spermatogenesis; plasma membrane…
ENSMUSG00000039196	Orm1	2.97029	0.975881	9.42045	11.5035	3.12832	0.977808	228.034	409.921	18.2855	61.6756	74.6892	3.97571	1.34739	7.61094e-05	0.0186786	protein_coding	GO:0036094; GO:0002682; GO:0005576; GO:0005615; GO:0006953	small molecule binding; extracellular space; regulation of immune system process; extracellular region; acute-phase response
ENSMUSG00000044378	Slc15a5	0.79437	12.5509	5.5719	1.70453	3.39365	7.22906	85.4768	421.155	13.4187	34.1179	58.5413	3.92496	1.26751	4.71929e-05	0.0135123	protein_coding	; GO:0016021; GO:0015833; GO:0055085; GO:0015293; GO:0016020; GO:0015031; GO:0022857	; protein transport; membrane; integral component of membrane; transmembrane transport; peptide transport; symporter activity; transmembrane transporter activity
ENSMUSG00000049128	Ivl	1.9283	0	0	3.11215	1.03242	1.95766	32.4906	94.3161	1.37278	15.008	15.1218	3.90409	1.22725	5.8274e-05	0.0160671	protein_coding	GO:0030216; GO:0005737; GO:0001533; GO:0031424	cytoplasm; keratinization; keratinocyte differentiation; cornified envelope
ENSMUSG00000052629	Gm9885	2.88561	0.95876	0	0	2.06242	4.89143	37.1964	58.6188	5.49354	10.7339	12.2841	3.76521	1.01035	1.13371e-05	0.00703311	lncRNA
ENSMUSG00000008153	Clstn3	16.4607	34.9088	18.3206	34.2804	25.8992	24.5726	518.446	1682.94	29.0679	178.519	256.341	3.68588	1.1051	2.3943e-05	0.00954853	protein_coding	; GO:0098794; GO:0009986; GO:0005886; GO:0050806; GO:0016021; GO:0005794; GO:0007416; GO:0007156; GO:1902474; GO:0001558; GO:0005509; GO:0007155; GO:0045211; GO:0030425; GO:0099061; GO:0035249; GO:0030054; GO:0042995; GO:0005783; GO:0098982; GO:0045202; GO:0098978; GO:0016020; GO:0051965; GO:0051932; GO:0005789; GO:0000139; GO:1905606; GO:0005515; GO:0014069; GO:0032991	; synapse; synaptic transmission, GABAergic; Golgi membrane; postsynaptic density; homophilic cell adhesion via plasma membrane adhesion molecules; protein binding; Golgi apparatus; endoplasmic reticulum membrane; membrane; GABA-ergic synapse; postsynapse; cell surface; endoplasmic reticulum; cell projection; cell adhesion; positive regulation of synapse assembly; postsynaptic membrane; integral …
ENSMUSG00000032942	Ucp3	6.47581	6.45725	25.5652	27.6489	8.17753	18.8393	226.38	903.444	29.4357	128.146	138.057	3.5934	1.09843	2.96831e-05	0.0108674	protein_coding	; GO:0006631; GO:0007568; GO:1990845; GO:1902600; GO:0016021; GO:0048545; GO:0017077; GO:0032868; GO:1990542; GO:0000303; GO:0009409; GO:0014823; GO:0005743; GO:0032870; GO:0005739; GO:0006839; GO:0031966; GO:0007584; GO:0016020; GO:0001666; GO:0051384	; response to steroid hormone; aging; membrane; mitochondrial transport; response to insulin; proton transmembrane transport; fatty acid metabolic process; mitochondrial membrane; mitochondrion; integral component of membrane; response to activity; response to glucocorticoid; response to superoxide; cellular response to hormone stimulus; oxidative phosphorylation uncoupler activity; response to c…
ENSMUSG00000096108	Ighv11-2	2.02054	0.973558	0	5.29721	1.04717	6.72991	28.5363	5.48256	8.74953	112.572	17.1408	3.57233	1.03745	2.31749e-05	0.00954853	IG_V_gene	GO:0042742; GO:0045087; GO:0042571; GO:0034987; GO:0006911; GO:0003823; GO:0050871; GO:0009897; GO:0050853; GO:0006910; GO:0006958	antigen binding; phagocytosis, recognition; B cell receptor signaling pathway; immunoglobulin receptor binding; phagocytosis, engulfment; immunoglobulin complex, circulating; defense response to bacterium; positive regulation of B cell activation; external side of plasma membrane; innate immune response; complement activation, classical pathway
ENSMUSG00000037071	Scd1	3517.65	6747.48	5107.9	2765.44	5892.63	5107.82	91304	242717	10334.8	32299.4	40579.4	3.56918	0.925491	4.08994e-06	0.00365363	protein_coding	; GO:0008610; GO:0006631; GO:0016491; GO:0048733; GO:0050872; GO:0009617; GO:0046872; GO:0043231; GO:0005506; GO:0030176; GO:0006641; GO:0016021; GO:0016053; GO:1903966; GO:0006629; GO:0032896; GO:0006636; GO:0034435; GO:0006633; GO:1903699; GO:0070542; GO:0034434; GO:0005783; GO:0005730; GO:0050873; GO:0055088; GO:0016717; GO:0016020; GO:0050830; GO:0010873; GO:0120162; GO:0004768; GO:0016215; G…	; intracellular membrane-bounded organelle; brown fat cell differentiation; tarsal gland development; fatty acid biosynthetic process; organic acid biosynthetic process; sterol esterification; cholesterol esterification; endoplasmic reticulum membrane; membrane; oxidoreductase activity; palmitoyl-CoA 9-desaturase activity; oxidoreductase activity, acting on paired donors, with oxidation of a pair…
ENSMUSG00000039956	Mrap	6.80535	11.5398	11.3532	23.3343	3.01947	14.9832	208.645	462.009	27.8928	72.5926	84.2174	3.29511	1.01447	3.43003e-05	0.0116065	protein_coding	; GO:0005886; GO:0043231; GO:0016021; GO:0030545; GO:0031781; GO:0106071; GO:0106070; GO:0031782; GO:0005783; GO:0031783; GO:0050873; GO:0016020; GO:1903077; GO:0031780; GO:0005789; GO:0009987; GO:0072659; GO:0042802; GO:0106072; GO:0070996	; intracellular membrane-bounded organelle; signaling receptor regulator activity; brown fat cell differentiation; type 5 melanocortin receptor binding; negative regulation of protein localization to plasma membrane; endoplasmic reticulum membrane; membrane; endoplasmic reticulum; corticotropin hormone receptor binding; regulation of adenylate cyclase-activating G protein-coupled receptor signali…
ENSMUSG00000049265	Kcnk3	37.7586	49.1726	29.4581	63.166	34.8018	32.1527	833.457	1587.99	90.5096	317.982	307.645	3.28807	0.940382	1.46439e-05	0.00782806	protein_coding	; GO:0030322; GO:0005887; GO:0005216; GO:0005886; GO:0016021; GO:0044548; GO:0022841; GO:0071805; GO:0071294; GO:0008022; GO:0034220; GO:0005267; GO:0090102; GO:0071456; GO:0051481; GO:0007420; GO:0006813; GO:0005252; GO:0016020; GO:0009410; GO:0006811	; potassium ion transport; negative regulation of cytosolic calcium ion concentration; open rectifier potassium channel activity; brain development; cochlea development; membrane; potassium ion leak channel activity; integral component of plasma membrane; integral component of membrane; S100 protein binding; ion channel activity; ion transport; potassium ion transmembrane transport; response to x…
ENSMUSG00000035226	Rims4	3.82412	1.91015	1.36481	2.06888	5.14475	11.7393	39.83	111.414	2.7556	20.5188	20.0571	3.26718	0.886675	9.20488e-06	0.00642415	protein_coding	GO:0098978; GO:0016020; GO:0030054; GO:0050807; GO:0006836; GO:0006887; GO:0031267; GO:0042391; GO:2000300; GO:0097060; GO:0045202; GO:0044325	synapse; regulation of synapse organization; ion channel binding; membrane; cell junction; small GTPase binding; synaptic membrane; exocytosis; neurotransmitter transport; glutamatergic synapse; regulation of membrane potential; regulation of synaptic vesicle exocytosis
ENSMUSG00000046794	Ppp1r3b	51.395	77.6643	44.0968	26.3924	107.286	56.9216	1079.84	2814.15	77.7083	299.414	463.487	3.24359	1.0866	7.56878e-05	0.0186786	protein_coding	; GO:0005977; GO:0008157; GO:0005979; GO:0050790; GO:0006470; GO:0050196; GO:0000164; GO:0005975; GO:0019888; GO:0005981; GO:0005515; GO:0043231; GO:0019899; GO:0004721; GO:0042587; GO:2001069	; protein phosphatase regulator activity; intracellular membrane-bounded organelle; glycogen granule; protein dephosphorylation; protein phosphatase type 1 complex; glycogen binding; glycogen metabolic process; [phosphorylase] phosphatase activity; phosphoprotein phosphatase activity; regulation of catalytic activity; enzyme binding; carbohydrate metabolic process; regulation of glycogen biosynth…
ENSMUSG00000046160	Olig1	0.96267	0.959403	1.36153	0	3.09559	2.93651	18.6026	60.4381	2.06088	9.66301	10.008	3.22835	1.14585	0.000181013	0.0319991	protein_coding	GO:0048709; GO:0046983; GO:0006355; GO:0003700; GO:0005634; GO:0006357; GO:0003677; GO:0000981; GO:0005667; GO:0014003; GO:0005515; GO:0030182; GO:0000978; GO:0048663	neuron fate commitment; RNA polymerase II cis-regulatory region sequence-specific DNA binding; neuron differentiation; oligodendrocyte development; regulation of transcription, DNA-templated; oligodendrocyte differentiation; regulation of transcription by RNA polymerase II; DNA-binding transcription factor activity, RNA polymerase II-specific; transcription regulator complex; DNA-binding transcri…
ENSMUSG00000038259	Gdf5	2.88448	3.83411	8.16905	9.32643	10.3115	20.5473	55.8435	376.476	9.61775	24.7047	52.1714	3.22147	1.11085	9.92012e-05	0.0223784	protein_coding	GO:2001054; GO:0032331; GO:0005102; GO:0005886; GO:0051216; GO:0030513; GO:0035136; GO:0030509; GO:0050680; GO:0060390; GO:0045666; GO:0035137; GO:0010862; GO:0005576; GO:0043932; GO:0007178; GO:0030326; GO:0005125; GO:0043524; GO:0032332; GO:0060395; GO:0016020; GO:0009612; GO:0008083; GO:0036122; GO:0060591; GO:0005515; GO:0042802; GO:0040014; GO:0005615	negative regulation of neuron apoptotic process; SMAD protein signal transduction; positive regulation of chondrocyte differentiation; negative regulation of epithelial cell proliferation; positive regulation of neuron differentiation; cartilage development; transmembrane receptor protein serine/threonine kinase signaling pathway; protein binding; membrane; hindlimb morphogenesis; regulation of m…
ENSMUSG00000002997	Prkar2b	110.399	128.217	147.791	154.601	153.831	97.6113	1962.4	6440.8	170.613	766.021	1013.23	3.22094	1.04797	5.92989e-05	0.0161503	protein_coding	GO:0098794; GO:0006631; GO:0005886; GO:0097546; GO:0030552; GO:0050804; GO:0004862; GO:0043197; GO:0043198; GO:0019904; GO:0097332; GO:0030425; GO:2000480; GO:0008603; GO:0005813; GO:0019901; GO:0045859; GO:0005952; GO:0043025; GO:0007612; GO:0001932; GO:0045121; GO:0048471; GO:0005737; GO:0034236; GO:0097338; GO:0098978; GO:0000166; GO:0016020; GO:0031625; GO:0050790; GO:0005515	learning; cAMP-dependent protein kinase regulator activity; dendritic shaft; centrosome; protein binding; cAMP-dependent protein kinase complex; protein domain specific binding; response to clozapine; membrane; cAMP-dependent protein kinase inhibitor activity; postsynapse; response to antipsychotic drug; dendritic spine; protein kinase A catalytic subunit binding; nucleotide binding; modulation o…
ENSMUSG00000050860	Phospho1	102.543	45.8777	62.043	59.0596	115.867	49.5264	1001.17	3401.65	97.9716	581.504	551.721	3.17563	1.06023	7.42153e-05	0.0186786	protein_coding	GO:0030282; GO:0052731; GO:0001958; GO:0016311; GO:0016787; GO:0046872; GO:0035630; GO:0016462; GO:0065010; GO:0030500; GO:0016791; GO:0031012; GO:0052732	extracellular matrix; metal ion binding; pyrophosphatase activity; phosphatase activity; endochondral ossification; phosphocholine phosphatase activity; bone mineralization involved in bone maturation; dephosphorylation; phosphoethanolamine phosphatase activity; regulation of bone mineralization; extracellular membrane-bounded organelle; hydrolase activity; bone mineralization
ENSMUSG00000089665	Fcor	2.02438	1.9344	1.37061	5.31901	2.09449	1.91405	50.4458	74.4647	12.7607	15.4851	16.7813	3.16204	0.888029	1.49771e-05	0.00782806	protein_coding	GO:0001678; GO:0016407; GO:0097009; GO:0003682; GO:0045444; GO:0005634; GO:0016740; GO:0005737; GO:0005515; GO:0006473; GO:0001659; GO:0070417; GO:0005739; GO:0005829; GO:0009267; GO:0045892	cellular response to cold; mitochondrion; cytosol; fat cell differentiation; cellular glucose homeostasis; temperature homeostasis; cytoplasm; protein acetylation; chromatin binding; negative regulation of transcription, DNA-templated; transferase activity; cellular response to starvation; acetyltransferase activity; energy homeostasis; protein binding; nucleus
ENSMUSG00000041653	Pnpla3	7.63108	32.8746	37.1821	9.95563	48.4784	33.4934	398.575	1218.85	40.9109	144.566	197.252	3.1619	1.10569	0.00010788	0.0230294	protein_coding	GO:0016042; ; GO:0036042; GO:0050872; GO:0019433; GO:0034389; GO:0016021; GO:0004806; GO:0035727; GO:0006654; GO:0006629; GO:0003841; GO:0001676; GO:0032869; GO:0042171; GO:0019432; GO:0004623; GO:0051264; GO:0036153; GO:0051265; GO:0009744; GO:0005811; GO:0016020; GO:1905243; GO:0016787; GO:0006650	; triglyceride lipase activity; lipid droplet; response to sucrose; cellular response to insulin stimulus; long-chain fatty acyl-CoA binding; membrane; lysophosphatidic acid acyltransferase activity; cellular response to 3,3',5-triiodo-L-thyronine; glycerophospholipid metabolic process; hydrolase activity; lipid metabolic process; diolein transacylation activity; white fat cell differentiation; i…
ENSMUSG00000036172	Cd200r3	3.64723	1.45673	1.03937	7.09695	1.56886	5.96364	43.3415	81.1077	12.6814	20.1278	17.8031	3.04254	0.792895	4.4779e-06	0.00373318	protein_coding	; GO:0016021; GO:0150077; GO:0016020; GO:0009986; GO:0005886; GO:0038023; GO:0009897; GO:0005515	; regulation of neuroinflammatory response; signaling receptor activity; membrane; plasma membrane; integral component of membrane; cell surface; external side of plasma membrane; protein binding
ENSMUSG00000007097	Atp1a2	99.5477	151.642	173.611	378.079	171.974	197.159	2468.66	7405.78	286.012	1243.67	1257.61	3.03915	1.01251	7.48737e-05	0.0186786	protein_coding	; GO:1990573; GO:0016887; GO:0031402; GO:0030315; GO:0005886; GO:0065008; GO:1902600; GO:0046872; GO:0035094; GO:0010996; GO:1903280; GO:0005215; GO:0040011; GO:1903416; GO:0043197; GO:0019229; GO:0016021; GO:0001504; GO:0008542; GO:0031090; GO:0005391; GO:0043005; GO:0006814; GO:0006940; GO:0006937; GO:0008217; GO:0006883; GO:0043209; GO:0005496; GO:0036376; GO:0010248; GO:0071805; GO:0051087; G…	regulation of respiratory gaseous exchange by nervous system process; synapse; potassium ion import across plasma membrane; ; sodium ion export across plasma membrane; ATPase-coupled cation transmembrane transporter activity; regulation of cardiac muscle cell contraction; regulation of smooth muscle contraction; transporter activity; regulation of striated muscle contraction; neurotransmitter upt…
ENSMUSG00000109237	9130214F15Rik	1.931	0.960793	0	2.07417	3.09685	1.95576	23.1158	56.0967	4.10918	13.8897	10.723	3.01219	1.02674	0.000132067	0.0257229	TEC
ENSMUSG00000031098	Syt8	0	2.31837	2.39457	3.16809	11.9279	11.8318	60.3977	100.935	8.84219	20.9436	22.2759	2.99636	0.887851	2.07513e-05	0.00916385	protein_coding	; GO:0001786; GO:0031410; GO:0005886; GO:0014059; GO:0016021; GO:0048791; GO:0031045; GO:0005544; GO:0005509; GO:0007340; GO:0017156; GO:0000149; GO:0070382; GO:0048306; GO:0006887; GO:0048488; GO:0031982; GO:0030424; GO:0005737; GO:0030276; GO:0016020; GO:0030672; GO:0016192; GO:0001669; GO:0017158; GO:0071277; GO:0019905	; cellular response to calcium ion; regulation of calcium ion-dependent exocytosis; dense core granule; axon; calcium-dependent phospholipid binding; regulation of dopamine secretion; acrosome reaction; membrane; calcium-dependent protein binding; calcium ion-regulated exocytosis of neurotransmitter; exocytosis; SNARE binding; cytoplasmic vesicle; vesicle; clathrin binding; calcium-ion regulated …
ENSMUSG00000045502	Hcar2	3.85511	3.83986	8.16079	6.22216	1.03206	25.4412	27.842	164.547	6.86186	9.64541	25.7448	2.90705	0.890475	3.49124e-05	0.0116373	protein_coding	GO:0016021; GO:0001614; GO:0033031; GO:0016020; GO:0030054; GO:0005886; GO:0005525; GO:0007165; GO:0035590; GO:0070165; GO:0004930; GO:0050995; GO:0070553; GO:0007186; GO:0006915	positive regulation of adiponectin secretion; nicotinic acid receptor activity; plasma membrane; G protein-coupled receptor signaling pathway; membrane; G protein-coupled receptor activity; integral component of membrane; signal transduction; cell junction; apoptotic process; negative regulation of lipid catabolic process; GTP binding; purinergic nucleotide receptor activity; purinergic nucleotid…
ENSMUSG00000007594	Hapln4	3.35738	5.02788	4.7812	1.81422	4.51197	28.8324	37.9257	90.6699	4.82616	17.954	19.9701	2.87554	0.724723	2.76097e-06	0.00270154	protein_coding	; GO:0001501; GO:0007417; GO:0005576; GO:0007155; GO:0005540; GO:0031012	; extracellular matrix; hyaluronic acid binding; cell adhesion; skeletal system development; extracellular region; central nervous system development
ENSMUSG00000000628	Hk2	52.2332	63.89	62.1167	82.4195	29.1477	94.0687	809.133	1536.81	102.347	248.081	308.025	2.85511	0.842325	2.17474e-05	0.00916385	protein_coding	; GO:2000378; GO:0005886; GO:1990830; GO:0046324; GO:0043231; GO:0003824; GO:0005829; GO:0008637; GO:0016301; GO:0005741; GO:0072656; GO:0006006; GO:0007595; GO:0016773; GO:0035795; GO:0002931; GO:0001678; GO:1904925; GO:0004340; GO:0019158; GO:0072655; GO:0005813; GO:0006096; GO:0005975; GO:0016529; GO:0006002; GO:0005536; GO:0016310; GO:0008865; GO:0051156; GO:0005739; GO:0005737; GO:0045766; G…	; intracellular membrane-bounded organelle; catalytic activity; mitochondrial outer membrane; centrosome; transferase activity; regulation of glucose import; carbohydrate phosphorylation; glucokinase activity; sarcoplasmic reticulum; response to ischemia; glucose 6-phosphate metabolic process; glycolytic process; cellular response to leukemia inhibitory factor; fructokinase activity; cytosol; mem…
ENSMUSG00000065987	Cd209b	0.8774	2.62157	5.7084	8.39826	0	25.7709	9.5002	66.551	28.195	14.3991	16.2022	2.81242	0.797571	1.24056e-05	0.00729088	protein_coding	GO:0032760; GO:0016021; GO:0016045; GO:0030247; GO:0046718; GO:0005537; GO:0001872; GO:0016020; GO:0001618; GO:0050766; GO:0005886; GO:0048306; GO:0009897; GO:0046872; GO:0001879; GO:0006897; GO:0006910; GO:0030246	viral entry into host cell; metal ion binding; phagocytosis, recognition; (1->3)-beta-D-glucan binding; plasma membrane; membrane; carbohydrate binding; integral component of membrane; polysaccharide binding; positive regulation of tumor necrosis factor production; positive regulation of phagocytosis; endocytosis; calcium-dependent protein binding; detection of yeast; external side of plasma memb…
ENSMUSG00000091694	Apol11b	1.8797	3.74455	14.5905	0	6.0387	125.111	30.5041	38.3811	43.0765	5.22575	26.8551	2.79685	0.87249	4.02711e-05	0.0124321	protein_coding	; GO:0008150; GO:0015698; GO:0006869; GO:0005576; GO:0008289; GO:0043231; GO:0034364; GO:0042157; GO:0034361; GO:0005615; GO:0005254	; intracellular membrane-bounded organelle; lipid binding; lipid transport; inorganic anion transport; high-density lipoprotein particle; very-low-density lipoprotein particle; chloride channel activity; biological_process; extracellular space; extracellular region; lipoprotein metabolic process
ENSMUSG00000025270	Alas2	148.448	246.617	133.376	115.627	158.445	3520.59	403.208	796.118	1747.85	275.56	754.584	2.76044	0.702617	3.05954e-06	0.00284703	protein_coding	; GO:0005759; GO:0016746; GO:0033014; GO:0003824; GO:0048821; GO:0006879; GO:0003870; GO:0120225; GO:0006782; GO:0009058; GO:0030218; GO:0030170; GO:0005743; GO:0005739; GO:0006783; GO:0042541; GO:0016740; GO:0001666; GO:0006778	; erythrocyte development; catalytic activity; hemoglobin biosynthetic process; porphyrin-containing compound metabolic process; transferase activity; mitochondrial matrix; cellular iron ion homeostasis; biosynthetic process; coenzyme A binding; 5-aminolevulinate synthase activity; erythrocyte differentiation; heme biosynthetic process; mitochondrion; acyltransferase activity; pyridoxal phosphate…
ENSMUSG00000023473	Celsr3	4.70065	2.68563	7.69621	5.0949	0.723803	7.57639	34.9642	102.297	32.4787	7.30914	20.5526	2.69366	0.812626	2.53432e-05	0.00959305	protein_coding	; GO:0005886; GO:0036515; GO:0001764; GO:0016021; GO:0007156; GO:0048699; GO:0005509; GO:0007155; GO:0004930; GO:0007413; GO:0060271; GO:0004888; GO:0007165; GO:0032880; GO:0001932; GO:0007166; GO:0016020; GO:1904938; GO:0036514; GO:0098609; GO:0007186	; axonal fasciculation; serotonergic neuron axon guidance; homophilic cell adhesion via plasma membrane adhesion molecules; regulation of protein localization; G protein-coupled receptor signaling pathway; G protein-coupled receptor activity; membrane; cell adhesion; neuron migration; generation of neurons; cilium assembly; signal transduction; integral component of membrane; cell-cell adhesion; …
ENSMUSG00000021010	Npas3	1.85438	2.77953	0.662504	4.01494	2.4959	5.764	98.6617	4.28866	64.4886	1.57325	18.6583	2.63609	1.19385	0.000306281	0.0471735	protein_coding	GO:0046983; GO:0006355; GO:0005654; GO:0005634; GO:0005515	regulation of transcription, DNA-templated; nucleoplasm; protein dimerization activity; protein binding; nucleus
ENSMUSG00000021950	Anxa8	3.14732	15.4586	11.5907	4.91101	3.91009	63.0139	53.8074	123.014	18.1919	31.4515	32.8496	2.62454	0.598124	5.0325e-07	0.000823176	protein_coding	GO:0043325; GO:1900138; GO:1900004; GO:0007596; GO:0051015; GO:0005886; GO:0005544; GO:0046872; GO:0005737; GO:0005509; GO:0016197; GO:0005546; GO:0005547; GO:0007032; GO:0005829; GO:0031902; GO:0007599	actin filament binding; endosomal transport; metal ion binding; negative regulation of phospholipase A2 activity; plasma membrane; phosphatidylinositol-3,4,5-trisphosphate binding; cytosol; blood coagulation; calcium ion binding; hemostasis; cytoplasm; phosphatidylinositol-4,5-bisphosphate binding; calcium-dependent phospholipid binding; phosphatidylinositol-3,4-bisphosphate binding; negative reg…
ENSMUSG00000054200	Ffar4	1.9388	6.74441	5.42705	5.19436	4.13714	11.7438	36.8645	93.7864	11.632	23.449	20.0918	2.59914	0.697002	7.47706e-06	0.00538662	protein_coding	GO:0005887; GO:0005764; GO:0043950; GO:0050728; GO:0005886; GO:0050872; GO:0005765; GO:0030154; GO:0008289; GO:0005929; GO:0010827; GO:0090275; GO:0070374; GO:0010008; GO:0016021; GO:0008527; GO:0045444; GO:0060170; GO:0004930; GO:0032691; GO:0005768; GO:0043066; GO:1990763; GO:0045669; GO:0042995; GO:0007165; GO:0046879; GO:0050873; GO:0050912; GO:0070094; GO:0005504; GO:0016020; GO:0120162; GO:…	inflammatory response; endocytic vesicle; lipid binding; brown fat cell differentiation; negative regulation of interleukin-1 beta production; lysosome; positive regulation of brown fat cell differentiation; regulation of glucose transmembrane transport; cell differentiation; fatty acid binding; positive regulation of cytosolic calcium ion concentration; detection of chemical stimulus involved in…
ENSMUSG00000073940	Hbb-bt	611.214	686.244	283.847	358.559	607.894	10035.6	1417.08	2539.22	4567.77	700.559	2180.8	2.57872	0.721182	1.21724e-05	0.00729088	protein_coding	GO:0004601; GO:0043177; GO:0031721; GO:0044877; GO:0042744; GO:0005833; GO:0015671; GO:0046872; GO:0098869; GO:0030492; GO:0006749; GO:0005344; GO:0019825; GO:0020037; GO:0031720; GO:0005615; GO:0031722; GO:0031838	metal ion binding; hemoglobin alpha binding; peroxidase activity; haptoglobin binding; glutathione metabolic process; hemoglobin beta binding; hemoglobin binding; protein-containing complex binding; hemoglobin complex; oxygen binding; heme binding; extracellular space; oxygen carrier activity; cellular oxidant detoxification; organic acid binding; haptoglobin-hemoglobin complex; oxygen transport;…
ENSMUSG00000005057	Sh2b2	45.3146	51.2832	39.944	75.0523	44.8859	78.6231	529.345	967.182	114.294	169.828	211.575	2.48963	0.74023	2.47411e-05	0.00955432	protein_coding	; GO:0005886; GO:0007399; GO:0042593; GO:0008286; GO:0019221; GO:0046325; GO:0035591; GO:0005829; GO:0046578; GO:0030036; GO:0005068; GO:0050853; GO:0001922; GO:0042169; GO:0005884; GO:0007165; GO:0050776; GO:0001726; GO:0050873; GO:0005737; GO:0019222; GO:0016020; GO:0035556; GO:0050851; GO:0001725; GO:0005515; GO:0042802	regulation of Ras protein signal transduction; ; brown fat cell differentiation; stress fiber; actin cytoskeleton organization; protein binding; antigen receptor-mediated signaling pathway; membrane; ruffle; actin filament; cytosol; B-1 B cell homeostasis; glucose homeostasis; transmembrane receptor protein tyrosine kinase adaptor activity; regulation of metabolic process; identical protein bindi…
ENSMUSG00000038540	Tmc3	3.94338	2.53993	1.60874	2.06387	0	31.2904	14.0437	5.80876	19.1559	7.16924	8.76239	2.48563	0.789505	6.41897e-05	0.0170661	protein_coding	; GO:0016021; GO:0005887; GO:0016020	; integral component of membrane; membrane; integral component of plasma membrane
ENSMUSG00000067279	Ppp1r3c	14.3984	24.8955	40.8742	27.9649	39.1593	30.3302	264.626	711.245	62.5664	93.5957	130.966	2.47498	0.902778	0.000164002	0.0302699	protein_coding	GO:0005977; GO:0008157; GO:0005979; GO:0006470; GO:0019903; GO:0050196; GO:0005975; GO:0000164; GO:0005981; GO:0005515; GO:0043231; GO:0005978; GO:0019899; GO:0006605; GO:0004721; GO:0042587; GO:2001069	intracellular membrane-bounded organelle; glycogen granule; protein phosphatase type 1 complex; glycogen binding; regulation of glycogen catabolic process; glycogen metabolic process; [phosphorylase] phosphatase activity; phosphoprotein phosphatase activity; glycogen biosynthetic process; enzyme binding; protein targeting; carbohydrate metabolic process; regulation of glycogen biosynthetic proces…
ENSMUSG00000063873	Slc24a3	45.2656	59.3145	40.2889	66.246	55.763	96.1172	398.464	1259.86	92.8105	142.266	225.639	2.46483	0.816105	7.53781e-05	0.0186786	protein_coding	; GO:0030282; GO:0005887; GO:0071944; GO:0005886; GO:0008273; GO:0098656; GO:0016021; GO:0070588; GO:0006814; GO:0010628; GO:0071805; GO:0005262; GO:0015297; GO:0006812; GO:0010629; GO:0035725; GO:0006813; GO:0055085; GO:0015293; GO:0016020; GO:0006811; GO:0006816; GO:0006874	; cell periphery; calcium ion transport; potassium ion transport; bone mineralization; membrane; antiporter activity; negative regulation of gene expression; transmembrane transport; positive regulation of gene expression; symporter activity; integral component of plasma membrane; calcium ion transmembrane transport; integral component of membrane; ion transport; potassium ion transmembrane trans…
ENSMUSG00000051839	Gypa	2.8932	5.76214	2.71951	3.1117	3.09693	75.3463	9.27343	15.1277	29.4967	3.21318	15.0041	2.44555	0.835466	0.000117659	0.0241072	protein_coding	GO:0016021; GO:0005887; GO:0047484; GO:0016020; GO:0005654; GO:0005886; GO:0009897; GO:0042802; GO:0005829	regulation of response to osmotic stress; identical protein binding; plasma membrane; cytosol; membrane; integral component of membrane; external side of plasma membrane; nucleoplasm; integral component of plasma membrane
ENSMUSG00000063558	Aox1	32.6449	46.9051	14.6173	60.7414	35.6675	78.7852	316.121	720.765	67.1014	164.977	153.833	2.43119	0.75796	4.22037e-05	0.0127195	protein_coding	; GO:0071949; GO:0004031; GO:0005506; GO:0102797; GO:0016491; GO:0050660; GO:0051537; GO:0046872; GO:0051536; GO:0042803; GO:0006805; GO:0042802; GO:0043546; GO:0005829; GO:0005737; GO:0102798; GO:0051287	; metal ion binding; identical protein binding; xenobiotic metabolic process; aldehyde oxidase activity; oxidoreductase activity; heptaldehyde:oxygen oxidoreductase activity; iron-sulfur cluster binding; NAD binding; FAD binding; molybdopterin cofactor binding; protein homodimerization activity; cytosol; cytoplasm; geranial:oxygen oxidoreductase activity; 2 iron, 2 sulfur cluster binding; flavin …
ENSMUSG00000109857	Gm53058	16.1312	9.31566	5.69187	4.00058	3.85872	6.19489	66.3374	113.614	22.8545	42.1015	29.0101	2.3393	0.719276	3.24459e-05	0.0113221	lncRNA
ENSMUSG00000052305	Hbb-bs	4971.08	6912.63	3004.93	4184.38	6040.45	74801.2	10458.7	21803.6	39569.4	6610.32	17835.7	2.28852	0.671246	2.38529e-05	0.00954853	protein_coding	; GO:0042744; GO:0006749; GO:0046872; GO:0030492; GO:0044877; GO:0005833; GO:0031722; GO:0031720; GO:0031721; GO:0015671; GO:0098869; GO:0005344; GO:0019825; GO:0031838; GO:0004601; GO:0043177; GO:0020037; GO:0005615	; protein-containing complex binding; haptoglobin-hemoglobin complex; oxygen transport; hemoglobin binding; oxygen binding; cellular oxidant detoxification; haptoglobin binding; metal ion binding; hemoglobin alpha binding; glutathione metabolic process; hemoglobin beta binding; heme binding; extracellular space; hydrogen peroxide catabolic process; peroxidase activity; hemoglobin complex; oxygen …
ENSMUSG00000047822	Angptl8	34.4621	42.8053	47.1833	36.5411	31.2163	86.0682	270.137	479.899	107.331	73.5222	120.917	2.2052	0.493481	3.01841e-07	0.00061282	protein_coding	GO:0050746; GO:0010954; GO:0045444; GO:0006629; GO:0005179; GO:0007165; GO:0005576; GO:0044255; GO:0019216; GO:0051005; GO:0070328; GO:0048469	regulation of lipid metabolic process; lipid metabolic process; cell maturation; signal transduction; triglyceride homeostasis; fat cell differentiation; cellular lipid metabolic process; regulation of lipoprotein metabolic process; hormone activity; extracellular region; negative regulation of lipoprotein lipase activity; positive regulation of protein processing
ENSMUSG00000111942	Gm5182	13.3729	37.2277	27.3063	9.30748	23.6582	22.4997	184.114	326.08	45.4865	61.6066	75.0659	2.18273	0.676757	4.0637e-05	0.0124321	processed_pseudogene
ENSMUSG00000069917	Hba-a2	2682.25	3563.11	1488.05	2257.62	3078.79	35172.8	5356.08	11577.5	17856.9	3640.18	8667.33	2.17905	0.643854	2.48131e-05	0.00955432	protein_coding	; GO:0005833; GO:0015671; GO:0009617; GO:0046872; GO:0005344; GO:0019825; GO:0020037; GO:0048821; GO:0005506; GO:0001701	; response to bacterium; erythrocyte development; metal ion binding; in utero embryonic development; oxygen binding; hemoglobin complex; oxygen carrier activity; heme binding; oxygen transport; iron ion binding
ENSMUSG00000061100	Retnla	12.0244	16.6561	43.1344	11.5842	6.28839	56.4737	48.8075	86.6804	184.853	82.6808	54.9183	2.15646	0.524503	1.4182e-06	0.00166698	protein_coding	GO:0005576; GO:0005615; GO:0005179; GO:0007165	extracellular region; extracellular space; hormone activity; signal transduction
ENSMUSG00000050953	Gja1	107.349	52.2243	79.0878	116.996	86.0048	169.587	487.005	1502.15	133.673	221.531	295.561	2.07809	0.763384	0.000182851	0.0319991	protein_coding	; GO:0010652; GO:0043231; GO:0005769; GO:0042110; GO:0030500; GO:0035050; GO:0005829; GO:0001937; GO:0045844; GO:0015867; GO:0005654; GO:0034634; GO:0035437; GO:0005243; GO:0005768; GO:0010649; GO:0007512; GO:0009268; GO:0032991; GO:0007165; GO:0097110; GO:0005739; GO:0002088; GO:0060156; GO:0022898; GO:0005916; GO:0071467; GO:0030308; GO:0002070; GO:0070160; GO:2000648; GO:0071374; GO:0045216; G…	; fascia adherens; cell communication by electrical coupling; milk ejection reflex; negative regulation of trophoblast cell migration; positive regulation of vascular associated smooth muscle cell proliferation; cardiac conduction; negative regulation of cardiac muscle cell proliferation; gap junction hemi-channel activity; disordered domain specific binding; negative regulation of DNA biosynthet…
ENSMUSG00000069919	Hba-a1	4479.18	5337.61	2375.84	4456.81	5676.19	54078	8278.12	19045.1	29139.9	5601.91	13846.9	2.0736	0.627918	3.55552e-05	0.0116773	protein_coding	; GO:0005833; GO:0015671; GO:0009617; GO:0046872; GO:0005344; GO:0019825; GO:0020037; GO:0048821; GO:0005506; GO:0001701	; response to bacterium; erythrocyte development; metal ion binding; in utero embryonic development; oxygen binding; hemoglobin complex; oxygen carrier activity; heme binding; oxygen transport; iron ion binding
ENSMUSG00000028076	Cd1d1	57.6366	64.5577	50.6038	104.972	58.1584	156.003	304.901	908.045	109.266	155.454	196.96	2.03834	0.534652	4.96693e-06	0.00396166	protein_coding	; GO:0016021; GO:0016020	; integral component of membrane; membrane
ENSMUSG00000062760	Shisal1	8.11262	11.3495	10.4142	18.4436	9.11557	85.8396	11.1267	153.917	37.4553	18.3551	36.4129	2.02581	0.682004	8.85538e-05	0.0208176	protein_coding	; GO:0016021; GO:0008150; GO:0005575; GO:0016020; GO:0003674	; cellular_component; molecular_function; membrane; integral component of membrane; biological_process
ENSMUSG00000042010	Acacb	613.444	845.728	698.62	490.041	845.251	976.241	4191.13	9455.27	939.563	2100.87	2115.62	1.93433	0.715809	0.000200424	0.0341685	protein_coding	; GO:0097009; GO:0003989; GO:0006631; GO:0046322; GO:0005634; GO:0031667; GO:0046872; GO:0010906; GO:0003824; GO:0060421; GO:0009374; GO:0006629; GO:0051289; GO:0031999; GO:0014070; GO:0006633; GO:2001295; GO:0010884; GO:0016874; GO:0010629; GO:0043086; GO:0050995; GO:0005739; GO:0005524; GO:0000166; GO:0008152; GO:0006084; GO:0042802	; catalytic activity; malonyl-CoA biosynthetic process; response to nutrient levels; fatty acid biosynthetic process; positive regulation of heart growth; protein homotetramerization; response to organic cyclic compound; negative regulation of gene expression; nucleotide binding; ligase activity; negative regulation of fatty acid beta-oxidation; nucleus; metabolic process; metal ion binding; lipi…
ENSMUSG00000049999	Ppp1r3d	17.2517	32.5242	14.997	24.8459	18.5385	51.8525	93.4331	287.902	26.8342	48.4817	61.6661	1.90844	0.61001	5.71517e-05	0.0159546	protein_coding	GO:0005977; GO:0008157; GO:0005979; GO:0006470; GO:0005975; GO:0000164; GO:0005981; GO:0005515; GO:0043231; GO:0019899; GO:0004721; GO:0042587; GO:2001069	intracellular membrane-bounded organelle; glycogen granule; protein phosphatase type 1 complex; glycogen binding; regulation of glycogen catabolic process; glycogen metabolic process; phosphoprotein phosphatase activity; enzyme binding; carbohydrate metabolic process; regulation of glycogen biosynthetic process; protein phosphatase 1 binding; protein dephosphorylation; protein binding
ENSMUSG00000059146	Ntrk3	103.495	174.613	61.6865	155.086	178.252	224.958	981.059	1608.12	242.967	293.851	402.408	1.90823	0.71325	0.000210798	0.0351325	protein_coding	; GO:0004713; GO:0030335; GO:0070306; GO:0005887; GO:0008284; GO:0002039; GO:0005886; GO:0043065; GO:0007399; GO:0030154; GO:0048712; GO:0001764; GO:0007507; GO:0005829; GO:0033674; GO:0023052; GO:0005004; GO:0016021; GO:0048691; GO:0014068; GO:0016301; GO:0043235; GO:0005741; GO:0050927; GO:0022011; GO:1990090; GO:0048699; GO:0001933; GO:0010628; GO:0018108; GO:0090630; GO:0019227; GO:0048665; G…	; neuron fate specification; neuronal action potential propagation; lens fiber cell differentiation; response to ethanol; mitochondrial outer membrane; cell differentiation; cellular response to nerve growth factor stimulus; axon; transmembrane receptor protein tyrosine kinase signaling pathway; negative regulation of cell death; positive regulation of neuron projection development; transferase a…
ENSMUSG00000019577	Pdk4	1106.2	1257.98	1161.94	645.366	1328.88	3700.39	3769.82	11143.1	1582.46	2845.96	2854.21	1.89257	0.435409	5.8705e-07	0.00087404	protein_coding	GO:0004740; ; GO:0010565; GO:0005759; GO:0010906; GO:0042593; GO:0042304; GO:0008286; GO:0046320; GO:0010510; GO:0016301; GO:0071398; GO:0006006; GO:0004672; GO:0045124; GO:0006885; GO:0072593; GO:0042594; GO:0005975; GO:0006468; GO:0016310; GO:0005743; GO:0005739; GO:0005524; GO:0004712; GO:0000166; GO:2000811; GO:0016740; GO:0009267	; transferase activity; mitochondrial matrix; regulation of pH; pyruvate dehydrogenase (acetyl-transferring) kinase activity; regulation of fatty acid oxidation; regulation of cellular ketone metabolic process; cellular response to fatty acid; nucleotide binding; reactive oxygen species metabolic process; regulation of bone resorption; glucose homeostasis; protein serine/threonine/tyrosine kinase…
ENSMUSG00000029576	Radil	6.97443	2.78513	4.966	11.6965	7.88522	16.1917	29.1386	54.1928	20.4894	21.5271	17.5847	1.87465	0.514151	9.65447e-06	0.00643525	protein_coding	; GO:0005874; GO:0048856; GO:0034446; GO:0051020; GO:0001755; GO:0007165; GO:0030154; GO:0005515; GO:0007155; GO:0032991	substrate adhesion-dependent cell spreading; ; neural crest cell migration; signal transduction; cell differentiation; GTPase binding; cell adhesion; microtubule; anatomical structure development; protein binding; protein-containing complex
ENSMUSG00000041801	Phlda3	204.338	150.972	206.769	174.255	196.544	293.245	908.425	2461.02	263.689	457.902	531.715	1.83475	0.695116	0.00023824	0.0391222	protein_coding	GO:0043325; ; GO:0016020; GO:0042771; GO:0043065; GO:1901981; GO:0005886; GO:0010314; GO:0051898; GO:0005546; GO:0032266; GO:0005547; GO:0005737; GO:0006915; GO:0080025	; phosphatidylinositol-3-phosphate binding; negative regulation of protein kinase B signaling; plasma membrane; membrane; phosphatidylinositol-5-phosphate binding; phosphatidylinositol-3,4,5-trisphosphate binding; apoptotic process; phosphatidylinositol-3,5-bisphosphate binding; cytoplasm; phosphatidylinositol-4,5-bisphosphate binding; phosphatidylinositol-3,4-bisphosphate binding; positive regul…
ENSMUSG00000004552	Ctse	15.3474	31.544	42.6321	30.5768	33.9246	44.8554	177.165	354.22	24.6339	93.0349	84.7934	1.81349	0.64482	0.000144375	0.0273249	protein_coding	; GO:0004190; GO:0019538; GO:0016540; GO:0008233; GO:0016787; GO:0042802; GO:0019886; GO:0005768; GO:0006508	; peptidase activity; identical protein binding; endosome; protein metabolic process; antigen processing and presentation of exogenous peptide antigen via MHC class II; aspartic-type endopeptidase activity; proteolysis; hydrolase activity; protein autoprocessing
ENSMUSG00000040564	Apoc1	60.1333	56.7713	98.5278	53.0556	63.2995	290.376	230.827	440.991	110.05	189.331	159.336	1.80656	0.348652	9.00342e-09	3.35122e-05	protein_coding	; GO:0055102; GO:0010916; GO:0006641; GO:0045717; GO:0006869; GO:0045833; GO:0005576; GO:0008203; GO:0034369; GO:0032375; GO:0004859; GO:0005783; GO:0034382; GO:0048261; GO:0050995; GO:0051005; GO:0034447; GO:0010900; GO:0005504; GO:0033700; GO:0033344; GO:0034364; GO:0042157; GO:0034361	; lipid transport; high-density lipoprotein particle; chylomicron remnant clearance; cholesterol efflux; fatty acid binding; negative regulation of cholesterol transport; negative regulation of phosphatidylcholine catabolic process; cholesterol metabolic process; endoplasmic reticulum; negative regulation of very-low-density lipoprotein particle clearance; very-low-density lipoprotein particle; p…
ENSMUSG00000087364	Gm13398	1.91908	9.57295	8.17613	3.10686	8.24292	42.0705	20.9929	27.4846	22.0053	13.9904	15.7562	1.77893	0.525486	2.75786e-05	0.0102652	protein_coding	GO:0016021; GO:0016020	membrane; integral component of membrane
ENSMUSG00000029055	Plch2	22.3065	8.72384	9.12524	19.6204	16.683	23.464	81.4315	100.116	21.4271	70.9334	37.3831	1.69897	0.531433	4.54107e-05	0.0131709	protein_coding	GO:0016042; ; GO:0016020; GO:0035556; GO:0048015; GO:0005886; GO:0006629; GO:0007165; GO:0016787; GO:0046872; GO:0005509; GO:0004435; GO:0046488; GO:0004629; GO:0008081; GO:0005737	; lipid metabolic process; phosphatidylinositol phospholipase C activity; metal ion binding; plasma membrane; phosphatidylinositol-mediated signaling; signal transduction; phosphoric diester hydrolase activity; membrane; calcium ion binding; intracellular signal transduction; cytoplasm; phospholipase C activity; phosphatidylinositol metabolic process; hydrolase activity; lipid catabolic process
ENSMUSG00000041220	Elovl6	543.737	788.723	434.686	731.735	411.401	1037.44	2184.69	5185.06	940.93	1069.63	1332.8	1.6135	0.469179	2.15123e-05	0.00916385	protein_coding	GO:0008610; GO:0006631; GO:0009922; GO:0034626; GO:0030176; GO:0016021; GO:0006629; GO:0009923; GO:0034625; GO:0016747; GO:0006636; GO:0044249; GO:0030148; GO:0006633; GO:0035338; GO:0042759; GO:0005783; GO:0019367; GO:0102756; GO:0030497; GO:0016020; GO:0120162; GO:0042761; GO:0016740; GO:0005789; GO:0044255	fatty acid elongation, polyunsaturated fatty acid; cellular lipid metabolic process; fatty acid biosynthetic process; transferase activity; long-chain fatty acid biosynthetic process; acyltransferase activity, transferring groups other than amino-acyl groups; endoplasmic reticulum membrane; membrane; unsaturated fatty acid biosynthetic process; endoplasmic reticulum; fatty acid elongation; sphing…
ENSMUSG00000019775	Rgs17	4.18113	2.96015	5.87951	5.61384	8.89971	23.2906	18.6686	18.2964	20.761	15.0369	12.3588	1.60923	0.458608	1.93196e-05	0.00880538	protein_coding	; GO:0016020; GO:0030054; GO:0043005; GO:0050790; GO:0005634; GO:0045202; GO:0009968; GO:0005515; GO:0005737; GO:0005096; GO:0007186	; synapse; neuron projection; G protein-coupled receptor signaling pathway; membrane; cell junction; cytoplasm; regulation of catalytic activity; GTPase activator activity; negative regulation of signal transduction; protein binding; nucleus
ENSMUSG00000035775	Krt20	46.2623	72.9584	69.3661	23.8518	78.4372	312.144	143.846	202.797	239.476	78.2333	126.737	1.56442	0.407235	4.51331e-06	0.00373318	protein_coding	GO:0045109; GO:0005882; GO:0009267; GO:0005737; GO:0005198; GO:0005515; GO:0005829; GO:0006915; GO:0050708	intermediate filament organization; intermediate filament; cytosol; apoptotic process; cytoplasm; structural molecule activity; regulation of protein secretion; cellular response to starvation; protein binding
ENSMUSG00000020911	Krt19	69.4722	92.2208	80.7118	111.155	136.778	268.015	386.566	696.909	119.126	194.841	215.58	1.56412	0.429247	9.94588e-06	0.00643525	protein_coding	; GO:0016010; GO:0005882; GO:0043034; GO:0043627; GO:0071944; GO:0005886; GO:0044877; GO:0060706; GO:0008307; GO:0045214; GO:0016327; GO:0007219; GO:0005515; GO:0005198; GO:0030018; GO:0042383; GO:1990357	; cell periphery; costamere; intermediate filament; sarcomere organization; plasma membrane; Notch signaling pathway; apicolateral plasma membrane; structural constituent of muscle; protein-containing complex binding; Z disc; cell differentiation involved in embryonic placenta development; structural molecule activity; response to estrogen; dystrophin-associated glycoprotein complex; terminal web…
ENSMUSG00000022018	Rgcc	115.908	129.212	114.686	139.773	144.497	375.742	404.801	1057.19	159.781	213.672	285.526	1.56195	0.446139	1.62648e-05	0.00805336	protein_coding	GO:0000082; GO:0003331; GO:0045944; GO:0030295; GO:0032967; GO:0090272; GO:0001100; GO:0005634; GO:0005815; GO:0032147; GO:1901203; GO:1901991; GO:0001937; GO:0051726; GO:0010718; GO:0016525; GO:0005654; GO:0010628; GO:0070412; GO:1900087; GO:0043537; GO:0071456; GO:0005813; GO:0006956; GO:0019901; GO:0005730; GO:0005856; GO:0045840; GO:0005737; GO:2000353; GO:2000573; GO:0045737; GO:0051091; GO:…	negative regulation of fibroblast growth factor production; positive regulation of extracellular matrix assembly; R-SMAD binding; G1/S transition of mitotic cell cycle; negative regulation of cell population proliferation; positive regulation of transcription by RNA polymerase II; positive regulation of epithelial to mesenchymal transition; negative regulation of blood vessel endothelial cell mig…
ENSMUSG00000034825	Nrip3	10.2022	14.8182	11.8948	8.02149	15.9589	23.6972	57.7981	61.1556	11.3401	67.9314	28.2818	1.55072	0.542358	0.000132456	0.0257229	protein_coding	; GO:0008150; GO:0004190; GO:0005575; GO:0006508	; cellular_component; biological_process; aspartic-type endopeptidase activity; proteolysis
ENSMUSG00000020963	Tshr	25.3198	57.1807	52.7948	81.4734	62.2185	510.171	80.6275	211.087	120.961	77.73	127.956	1.52941	0.558079	0.000179257	0.0319991	protein_coding	; GO:0005887; GO:0008284; GO:0005886; GO:0060119; GO:0016021; GO:0043235; GO:1904588; GO:0044877; GO:0004996; GO:0004930; GO:0060122; GO:0030183; GO:0007190; GO:0016323; GO:0090103; GO:0007165; GO:0040012; GO:0038194; GO:0008344; GO:0071542; GO:0045121; GO:0007166; GO:0009755; GO:0040018; GO:0016500; GO:1905229; GO:0016020; GO:0008528; GO:0120162; GO:0038023; GO:0007189; GO:0005515; GO:0007186	; cochlea morphogenesis; dopaminergic neuron differentiation; cellular response to thyrotropin-releasing hormone; adenylate cyclase-activating G protein-coupled receptor signaling pathway; protein-containing complex binding; inner ear receptor cell stereocilium organization; inner ear receptor cell development; protein binding; regulation of locomotion; G protein-coupled receptor signaling pathwa…
ENSMUSG00000087382	Ctcflos	30.4739	69.8696	58.809	94.7665	19.2727	89.285	154.931	400.968	163.629	122.108	120.411	1.50046	0.51493	0.000109305	0.0230294	lncRNA	GO:0003674; GO:0008150; GO:0005575	cellular_component; biological_process; molecular_function
ENSMUSG00000063130	Calml3	14.4786	18.2299	13.5155	23.7968	36.0519	130.617	37.8798	115.629	47.7136	30.9422	46.8854	1.49066	0.510581	0.000112886	0.0233433	protein_coding	GO:0046872; GO:0005509; GO:0050790; GO:0030234	calcium ion binding; regulation of catalytic activity; enzyme regulator activity; metal ion binding
ENSMUSG00000022203	Efs	31.195	35.7005	30.1845	35.3635	44.9446	39.4483	149.639	274.028	74.453	56.7284	77.1685	1.45196	0.515431	0.000147	0.0275878	protein_coding	; GO:0016477; GO:0019904; GO:0090527; GO:0005886; GO:0017124; GO:0005925; GO:0005515; GO:0007155; GO:0007169; GO:0005737	; protein domain specific binding; plasma membrane; cytoplasm; cell migration; focal adhesion; actin filament reorganization; cell adhesion; transmembrane receptor protein tyrosine kinase signaling pathway; SH3 domain binding; protein binding
ENSMUSG00000025889	Snca	117.434	87.6887	52.8099	101.963	94.0892	660.489	179.774	172.046	339.624	104.71	191.063	1.42675	0.472164	8.16898e-05	0.0198302	protein_coding	; GO:0060079; GO:0008198; GO:0016491; GO:0043154; GO:0043231; GO:0005829; GO:1901216; GO:0060732; GO:0005576; GO:0005509; GO:0006919; GO:0010642; GO:0033138; GO:0005507; GO:0035493; GO:0046928; GO:1901215; GO:0042417; GO:0060291; GO:0034599; GO:0040012; GO:0031092; GO:1901214; GO:2000377; GO:0005739; GO:0048471; GO:0008270; GO:0022898; GO:0035067; GO:0045963; GO:0050808; GO:0009410; GO:1905606; G…	; synapse; regulation of phospholipase activity; synaptic vesicle exocytosis; behavioral response to cocaine; long-term synaptic potentiation; microglial cell activation; protein binding; platelet alpha granule membrane; negative regulation of apoptotic process; cytosol; membrane; apoptotic process; postsynapse; protein N-terminus binding; chemical synaptic transmission; excitatory postsynaptic p…
ENSMUSG00000041293	Adgrf1	28.7202	38.2363	47.7407	31.0465	18.5306	88.0485	121.63	186.761	79.8588	33.4344	67.4007	1.40601	0.446306	5.37518e-05	0.0151954	protein_coding	GO:0016021; GO:0007613; GO:0032793; GO:0016020; GO:0007416; GO:0004888; GO:0005886; GO:0007165; GO:0007189; GO:0005515; GO:0004930; GO:0031175; GO:0007186; GO:0007166	positive regulation of CREB transcription factor activity; transmembrane signaling receptor activity; synapse assembly; G protein-coupled receptor signaling pathway; G protein-coupled receptor activity; membrane; plasma membrane; integral component of membrane; signal transduction; cell surface receptor signaling pathway; neuron projection development; memory; adenylate cyclase-activating G prote…
ENSMUSG00000042985	Upk3b	30.6525	62.1566	46.3653	30.017	62.8118	133.053	154.269	176.213	65.3833	149.834	91.0756	1.40498	0.332135	9.10302e-07	0.00119587	protein_coding	GO:0016021; GO:0010629; GO:0016020	membrane; integral component of membrane; negative regulation of gene expression
ENSMUSG00000001025	S100a6	302.766	244.377	248.822	287.379	336.234	831.568	897.281	1745.71	361.289	404.88	566.03	1.38994	0.392253	1.426e-05	0.00782806	protein_coding	GO:0005635; ; GO:0005886; GO:0005634; GO:0046872; GO:0031234; GO:0005829; GO:0044548; GO:0005509; GO:0015075; GO:0034220; GO:0062023; GO:0048306; GO:0001726; GO:0048471; GO:0005737; GO:0008270; GO:0042803; GO:0016020; GO:0005523; GO:0005515	; zinc ion binding; ion transmembrane transporter activity; protein binding; cytosol; membrane; ruffle; calcium-dependent protein binding; nucleus; nuclear envelope; metal ion binding; tropomyosin binding; S100 protein binding; protein homodimerization activity; cytoplasm; perinuclear region of cytoplasm; collagen-containing extracellular matrix; extrinsic component of cytoplasmic side of plasma …
ENSMUSG00000097124	A530020G20Rik	31.5183	43.095	32.3668	54.4482	49.978	132.05	171.986	261.1	50.6069	49.1446	87.6293	1.37718	0.486702	0.000143374	0.0273249	lncRNA	GO:0003674; GO:0008150; GO:0005575	cellular_component; biological_process; molecular_function
ENSMUSG00000042429	Adora1	151.255	191.301	128.347	90.2729	201.362	441.829	416.884	889.852	216.832	265.974	299.391	1.36119	0.388852	1.70557e-05	0.00809301	protein_coding	GO:0060079; GO:0099509; GO:0070256; GO:0051967; GO:0003084; GO:0007193; GO:0042321; GO:0003085; GO:1901216; GO:1900272; GO:0006612; GO:0048786; GO:0007165; GO:0046982; GO:0032795; GO:0099055; GO:0023051; GO:0060087; GO:0016042; GO:0042323; GO:0051930; GO:0031683; GO:1900453; GO:0030673; GO:0045777; GO:0004930; GO:0050965; GO:0016323; GO:0044305; GO:0045202; GO:0031072; GO:0086004; GO:0042311; GO:…	regulation of respiratory gaseous exchange by nervous system process; synapse; negative regulation of mucus secretion; regulation of cardiac muscle cell contraction; protein-containing complex binding; presynaptic active zone; protein binding; negative regulation of apoptotic process; membrane; triglyceride homeostasis; dendritic spine; endoplasmic reticulum; asymmetric synapse; protein heterodim…
ENSMUSG00000048483	Zdhhc22	6.74385	7.65976	4.79946	5.82921	6.52393	11.019	24.9882	20.2525	19.5694	20.6324	12.8018	1.34591	0.453916	0.000102524	0.0228966	protein_coding	; GO:0016021; GO:0005794; GO:0019706; GO:0018230; GO:0016020; GO:0018345; GO:0005886; GO:0005783; GO:0016740; GO:0016746; GO:0005789; GO:0000139; GO:0072659; GO:0006612; GO:0016409	; palmitoyltransferase activity; Golgi apparatus; endoplasmic reticulum membrane; membrane; Golgi membrane; integral component of membrane; acyltransferase activity; plasma membrane; protein localization to plasma membrane; protein targeting to membrane; endoplasmic reticulum; protein-cysteine S-palmitoyltransferase activity; protein palmitoylation; transferase activity; peptidyl-L-cysteine S-pal…
ENSMUSG00000078193	Gm2000	10.1212	6.80538	2.711	9.55165	8.38502	21.1464	18.665	23.8509	19.5548	28.9094	14.9701	1.32489	0.416628	6.01978e-05	0.0161976	protein_coding	GO:0022626; GO:0003735; GO:0043021; GO:0022625; GO:0003729; GO:0005829; GO:0006412; GO:0005840; GO:0000463	mRNA binding; cytosol; ribosome; ribonucleoprotein complex binding; structural constituent of ribosome; cytosolic large ribosomal subunit; maturation of LSU-rRNA from tricistronic rRNA transcript (SSU-rRNA, 5.8S rRNA, LSU-rRNA); translation; cytosolic ribosome
ENSMUSG00000039109	F13a1	23.3889	59.204	73.0478	40.8734	51.9765	155.17	65.4019	218.719	125.31	133.576	94.6668	1.31764	0.372916	1.46418e-05	0.00782806	protein_coding	; GO:0007596; GO:0062023; GO:0072378; GO:0016740; GO:0003810; GO:0046872; GO:0016746; GO:0005576; GO:0018149; GO:0005737; GO:0007599	; protein-glutamine gamma-glutamyltransferase activity; blood coagulation, fibrin clot formation; metal ion binding; peptide cross-linking; acyltransferase activity; blood coagulation; hemostasis; cytoplasm; transferase activity; extracellular region; collagen-containing extracellular matrix
ENSMUSG00000042306	S100a14	10.2825	13.4809	19.2409	10.8663	13.6044	67.4488	28.9444	26.7547	23.9603	49.6216	26.4205	1.31706	0.429157	6.98173e-05	0.0181306	protein_coding	; GO:0042742; GO:0034142; GO:0048306; GO:0005615; GO:0032496; GO:0042379; GO:0005509; GO:0090026; GO:0048471; GO:0005737; GO:0006915; GO:0071624	; calcium ion binding; calcium-dependent protein binding; apoptotic process; chemokine receptor binding; positive regulation of monocyte chemotaxis; cytoplasm; defense response to bacterium; perinuclear region of cytoplasm; response to lipopolysaccharide; extracellular space; toll-like receptor 4 signaling pathway; positive regulation of granulocyte chemotaxis
ENSMUSG00000001930	Vwf	94.5511	82.4406	62.1842	59.2494	115.877	238.178	120.731	291.953	163.772	284.704	151.364	1.273	0.29832	7.90162e-07	0.00110292	protein_coding	GO:0031589; ; GO:0030168; GO:0002020; GO:0005518; GO:0007599; GO:0005178; GO:0005576; GO:0019865; GO:0007155; GO:0062023; GO:0005783; GO:0033093; GO:0047485; GO:0007596; GO:0005515; GO:0042802; GO:1902533; GO:0051087	; protease binding; Weibel-Palade body; integrin binding; cell-substrate adhesion; protein binding; blood coagulation; protein N-terminus binding; cell adhesion; endoplasmic reticulum; identical protein binding; immunoglobulin binding; collagen-containing extracellular matrix; positive regulation of intracellular signal transduction; platelet activation; hemostasis; chaperone binding; collagen bi…
ENSMUSG00000039960	Rhou	156.36	165.138	194.602	127.102	129.404	449.47	336.83	718.888	274.555	241.874	279.422	1.25579	0.306723	1.60766e-06	0.00179519	protein_coding	; GO:0016477; GO:0007264; GO:0000082; GO:0016601; GO:0005886; GO:0002102; GO:0046872; GO:0005794; GO:0030036; GO:0008360; GO:0006897; GO:0003924; GO:0030054; GO:0042995; GO:0005925; GO:0007010; GO:0030031; GO:0000166; GO:0016020; GO:0005525; GO:0000139; GO:0032488	; podosome; G1/S transition of mitotic cell cycle; actin cytoskeleton organization; Golgi membrane; regulation of cell shape; cell migration; small GTPase mediated signal transduction; Golgi apparatus; membrane; Cdc42 protein signal transduction; nucleotide binding; cell projection; GTPase activity; metal ion binding; endocytosis; GTP binding; plasma membrane; cell junction; focal adhesion; Rac p…
ENSMUSG00000027078	Ube2l6	125.151	138.615	131.314	98.3743	179.97	759.821	229.65	334.554	404.468	133.019	253.494	1.24043	0.418219	9.65785e-05	0.0220091	protein_coding	; GO:0032020; GO:0000166; GO:0031625; GO:0016567; GO:0000151; GO:0005634; GO:0016740; GO:0006511; GO:0019941; GO:0005515; GO:0042296; GO:0000209; GO:0061631; GO:0043130; GO:0005524; GO:0019787	; ubiquitin conjugating enzyme activity; ISG15 transferase activity; ATP binding; ubiquitin-like protein transferase activity; ubiquitin protein ligase binding; ubiquitin ligase complex; ubiquitin binding; ISG15-protein conjugation; protein ubiquitination; nucleotide binding; ubiquitin-dependent protein catabolic process; transferase activity; protein polyubiquitination; modification-dependent pr…
ENSMUSG00000023043	Krt18	271.279	258.123	293.131	314.724	298.846	878.819	752.772	948.197	402.442	554.541	497.287	1.21733	0.23293	7.29787e-09	3.25967e-05	protein_coding	GO:0043000; GO:0097191; GO:0071944; GO:0005886; GO:0045104; GO:0005634; GO:0005815; GO:0031667; GO:0005829; GO:0005882; GO:0045095; GO:0072497; GO:0005198; GO:0043066; GO:1902488; GO:0034451; GO:0009750; GO:0005730; GO:0070365; GO:0097110; GO:0005737; GO:0016363; GO:0097284; GO:0009897; GO:0005515; GO:0033209; GO:0005615; GO:0032991	cell periphery; Golgi to plasma membrane CFTR protein transport; extrinsic apoptotic signaling pathway; tumor necrosis factor-mediated signaling pathway; response to nutrient levels; structural molecule activity; nuclear matrix; mesenchymal stem cell differentiation; cholangiocyte apoptotic process; microtubule organizing center; protein binding; intermediate filament cytoskeleton organization; n…
ENSMUSG00000026773	Pfkfb3	452.864	700.598	456.503	268.421	342.529	722.617	1052.93	2729.03	632.661	803.121	816.127	1.15655	0.449132	0.000294827	0.0461788	protein_coding	; GO:0006796; GO:0016301; GO:0016311; GO:0046835; GO:0004331; GO:0006003; GO:0006000; GO:0005654; GO:0016740; GO:0016787; GO:0007420; GO:0008152; GO:0016310; GO:0003824; GO:0003873; GO:0005829; GO:0005524	fructose-2,6-bisphosphate 2-phosphatase activity; carbohydrate phosphorylation; fructose metabolic process; ATP binding; metabolic process; ; cytosol; catalytic activity; phosphorylation; fructose 2,6-bisphosphate metabolic process; phosphate-containing compound metabolic process; nucleoplasm; dephosphorylation; kinase activity; transferase activity; 6-phosphofructo-2-kinase activity; hydrolase a…
ENSMUSG00000009633	G0s2	688.138	708.026	817.044	1084.62	844.863	1172.88	2046.45	3510.21	1889.98	1190.28	1395.25	1.0951	0.309787	1.50722e-05	0.00782806	protein_coding	GO:0016021; GO:0097191; GO:0016020; GO:0120162; GO:2001238; GO:0005739; GO:0006915	mitochondrion; extrinsic apoptotic signaling pathway; membrane; integral component of membrane; apoptotic process; positive regulation of extrinsic apoptotic signaling pathway; positive regulation of cold-induced thermogenesis
ENSMUSG00000029716	Tfr2	64.2902	49.3329	89.6798	78.1969	60.4849	122.266	144.643	183.54	130.447	178.941	110.182	1.07516	0.219144	3.69546e-08	0.000103163	protein_coding	; GO:0031410; GO:0005887; GO:0045944; GO:0005886; GO:0045807; GO:0071281; GO:0039706; GO:0016021; GO:0006879; GO:0055072; GO:0033572; GO:0008235; GO:0010039; GO:0005737; GO:0006898; GO:1990712; GO:0016020; GO:1903319; GO:0009897; GO:0004998; GO:0140298; GO:0005515; GO:0090277; GO:0006953; GO:0006508	; co-receptor binding; transferrin receptor activity; cellular response to iron ion; positive regulation of transcription by RNA polymerase II; receptor-mediated endocytosis; iron ion homeostasis; protein binding; cellular iron ion homeostasis; membrane; cytoplasmic vesicle; proteolysis; integral component of plasma membrane; integral component of membrane; metalloexopeptidase activity; cytoplasm…
ENSMUSG00000029759	Pon3	104.613	186.123	169.295	85.3463	114.292	239.877	293.857	634.472	251.416	181.374	226.067	1.05979	0.385977	0.000183401	0.0319991	protein_coding	; GO:0004064; GO:0046395; GO:0032929; GO:0016311; GO:0102007; GO:0018733; GO:0009636; GO:0004063; GO:0016787; GO:0005576; GO:0046872; GO:0043231; GO:0010124; GO:0019439; GO:0005615; GO:0046226; GO:0042803	; phenylacetate catabolic process; intracellular membrane-bounded organelle; metal ion binding; acyl-L-homoserine-lactone lactonohydrolase activity; coumarin catabolic process; arylesterase activity; negative regulation of superoxide anion generation; protein homodimerization activity; dephosphorylation; response to toxic substance; carboxylic acid catabolic process; extracellular space; extracel…
ENSMUSG00000038301	Snx10	215.192	241.338	258.99	267.264	197.799	547.689	538.082	1061.68	309.647	307.225	394.491	1.04087	0.345205	8.34747e-05	0.0200456	protein_coding	; GO:0005634; GO:1990830; GO:0005815; GO:0031313; GO:0008289; GO:0001696; GO:0090651; GO:0035091; GO:0010008; GO:0061512; GO:0030030; GO:0006897; GO:0006886; GO:0044691; GO:0046849; GO:0007032; GO:0015031; GO:0005768; GO:0051117; GO:0071539; GO:0060271; GO:0005813; GO:0005783; GO:0005856; GO:0005737; GO:0030316; GO:0016020; GO:0035630; GO:0055074; GO:0030141; GO:0005545; GO:0097178; GO:0045453	; lipid binding; calcium ion homeostasis; protein localization to cilium; centrosome; cell projection organization; microtubule organizing center; tooth eruption; cellular response to leukemia inhibitory factor; protein transport; endosome membrane; membrane; extrinsic component of endosome membrane; ruffle assembly; 1-phosphatidylinositol binding; endoplasmic reticulum; osteoclast differentiatio…
ENSMUSG00000074647	Fam83c	11.486	14.3369	15.0054	14.4875	11.3235	39.1324	29.2446	30.9751	35.802	19.417	22.121	1.03782	0.348799	0.000104905	0.0229692	protein_coding	; GO:0019901; GO:0005575; GO:0007165	; protein kinase binding; cellular_component; signal transduction
ENSMUSG00000038400	Pmepa1	807.081	723.321	869.915	832.447	962.425	2408.38	1217.01	3018.97	1581.55	1087.01	1350.81	1.00918	0.287798	1.59504e-05	0.00805336	protein_coding	; GO:0016021; GO:0031901; GO:0016020; GO:0005768; GO:0009968; GO:0010991; GO:0000139; GO:0043231; GO:0050699; GO:0070412; GO:0030512; GO:0060394; GO:0010008	; intracellular membrane-bounded organelle; endosome; R-SMAD binding; negative regulation of transforming growth factor beta receptor signaling pathway; negative regulation of SMAD protein complex assembly; membrane; integral component of membrane; endosome membrane; Golgi membrane; WW domain binding; early endosome membrane; negative regulation of pathway-restricted SMAD protein phosphorylation;…
ENSMUSG00000026343	Gpr39	47.7719	39.0744	42.0337	42.2648	78.9751	190.983	99.7636	123.577	103.319	57.811	82.5574	0.991513	0.364116	0.000198699	0.034135	protein_coding	; GO:0016021; GO:0016020; GO:0007165; GO:0004930; GO:0007186	; G protein-coupled receptor signaling pathway; G protein-coupled receptor activity; membrane; signal transduction; integral component of membrane
ENSMUSG00000008845	Cd163	20.8224	30.2399	23.6569	15.9889	27.9414	81.7577	31.6651	46.9645	52.8374	45.9219	37.7796	0.925723	0.353175	0.000269325	0.0435858	protein_coding	; GO:0016021; GO:0005044; GO:0016020; GO:0005886; GO:0009897; GO:0005576; GO:0006897; GO:0097110; GO:0006953; GO:0006954	; inflammatory response; plasma membrane; membrane; scavenger receptor activity; integral component of membrane; endocytosis; external side of plasma membrane; extracellular region; scaffold protein binding; acute-phase response
ENSMUSG00000020538	Srebf1	940.727	915.295	895.438	1042.43	1029.53	1390.44	2466.87	3966.37	1251.39	1266.29	1516.48	0.897186	0.347318	0.000297947	0.0462087	protein_coding	; GO:0009267; GO:0043231; GO:0008286; GO:0033762; GO:0032094; GO:0005654; GO:0071398; GO:0030522; GO:0008203; GO:0045471; GO:0006357; GO:0004879; GO:0032570; GO:0046889; GO:0046983; GO:0042789; GO:0010876; GO:0010883; GO:0007568; GO:1990837; GO:1903146; GO:0045444; GO:0032810; GO:0051591; GO:0003062; GO:0001221; GO:0070542; GO:0005789; GO:0000978; GO:0046676; GO:0032526; GO:0008610; GO:0031410; G…	; Golgi membrane; protein-containing complex binding; nucleoplasm; response to glucose; protein binding; negative regulation of insulin secretion; response to retinoic acid; membrane; regulation of transcription, DNA-templated; endoplasmic reticulum; DNA-binding transcription activator activity, RNA polymerase II-specific; protein kinase binding; circadian rhythm; nuclear receptor activity; SREBP…
ENSMUSG00000096921	Gm26822	2410.82	4867.37	3881.88	5161.36	1952.55	5902.34	9625.23	6826.09	8893.49	6065.9	5558.7	0.856217	0.30942	0.000182253	0.0319991	lncRNA
ENSMUSG00000039787	Cercam	39.441	35.4087	46.1246	52.7699	64.8888	90.2841	71.0585	125.804	97.0412	81.0464	70.3867	0.850624	0.255903	3.12452e-05	0.0112548	protein_coding	; GO:0005783; GO:0005788; GO:0007155; GO:0042802; GO:0005575	; identical protein binding; cellular_component; endoplasmic reticulum; cell adhesion; endoplasmic reticulum lumen
ENSMUSG00000113337	Gm19220	20019.8	27386	17324.4	29423.3	22798.4	30747	82583	35893.1	41127.8	47104.8	35440.8	0.841297	0.294035	0.000108822	0.0230294	processed_pseudogene
ENSMUSG00000021094	Dhrs7	349.909	313.398	433.943	469.76	460.976	785.609	821.449	1417.98	470.659	561.422	608.51	0.813047	0.316167	0.000295686	0.0461788	protein_coding	; GO:0016491; GO:0008150	oxidoreductase activity; ; biological_process
ENSMUSG00000024827	Gldc	3664.1	4662.4	5604.1	4716.7	5371.35	12707.2	7646.56	4838.79	13205.2	8619.91	7103.63	0.810138	0.284717	0.000141267	0.0271975	protein_coding	; GO:0016594; GO:0016491; GO:0006546; GO:0005886; GO:1990830; GO:0036255; GO:0006520; GO:0003824; GO:0070280; GO:0065003; GO:0004375; GO:0005654; GO:0005960; GO:0019464; GO:0006544; GO:0030170; GO:0016829; GO:0019899; GO:0005739; GO:0042803; GO:1903442	; glycine metabolic process; protein-containing complex assembly; catalytic activity; lyase activity; nucleoplasm; glycine binding; response to methylamine; cellular response to leukemia inhibitory factor; glycine decarboxylation via glycine cleavage system; oxidoreductase activity; cellular amino acid metabolic process; mitochondrion; protein homodimerization activity; pyridoxal phosphate bindin…
ENSMUSG00000076435	Acsf2	694.255	687.943	797.944	912.102	615.874	2129.5	1054.62	1790.6	1234.59	920.852	1083.83	0.80577	0.260952	6.85323e-05	0.0180063	protein_coding	; GO:0000166; GO:0016874; GO:0006631; GO:0006629; GO:0031956; GO:0005739; GO:0005524; GO:0047760	; lipid metabolic process; ATP binding; fatty acid metabolic process; mitochondrion; medium-chain fatty acid-CoA ligase activity; nucleotide binding; ligase activity; butyrate-CoA ligase activity
ENSMUSG00000068699	Flnc	63.7538	65.1099	142.41	65.4518	79.2122	166.432	128.078	182.016	150.822	162.74	120.603	0.790121	0.269903	0.000107956	0.0230294	protein_coding	; GO:0016528; GO:0005886; GO:0005829; GO:0055001; GO:0030036; GO:0030018; GO:0051015; GO:0005856; GO:0003779; GO:0005737; GO:0015629; GO:0008092; GO:0016020; GO:0030506; GO:0005515; GO:0030029; GO:0042802; GO:0042383	; actin cytoskeleton organization; protein binding; actin filament binding; cytosol; membrane; muscle cell development; cytoskeletal protein binding; actin binding; sarcolemma; identical protein binding; actin filament-based process; cytoplasm; Z disc; sarcoplasm; cytoskeleton; plasma membrane; actin cytoskeleton; ankyrin binding
ENSMUSG00000000049	Apoh	406.904	553.526	605.393	542.976	595.627	1350.67	892.967	519.625	1203.17	1146.64	781.75	0.771811	0.266378	0.000120655	0.0244962	protein_coding	GO:0010898; GO:0033033; ; GO:0008201; GO:0009986; GO:0005886; GO:0008289; GO:0001937; GO:0006641; GO:0016525; GO:0051006; GO:0005543; GO:0051918; GO:0005576; GO:0031639; GO:0051917; GO:0034392; GO:0031100; GO:0030193; GO:0007597; GO:0060268; GO:0030195; GO:0005737; GO:0042627; GO:0007596; GO:0010596; GO:0034197; GO:0034364; GO:0042802; GO:0034361; GO:0005615; GO:0060230	; lipid binding; high-density lipoprotein particle; phospholipid binding; negative regulation of fibrinolysis; regulation of fibrinolysis; negative regulation of blood coagulation; positive regulation of lipoprotein lipase activity; blood coagulation; negative regulation of myeloid cell apoptotic process; cell surface; animal organ regeneration; heparin binding; triglyceride transport; negative r…
ENSMUSG00000024331	Dsc2	31.8276	43.276	36.3717	34.1009	44.6968	105.692	63.057	59.785	70.252	58.2085	54.7267	0.756201	0.272246	0.000175547	0.0318739	protein_coding	GO:0110165; GO:0031410; GO:0005886; GO:0086042; GO:0030057; GO:0046872; GO:0016021; GO:0007156; GO:0005509; GO:0007155; GO:0030054; GO:0005911; GO:0005912; GO:0098911; GO:0016020; GO:0086091; GO:0098609; GO:0014704; GO:0009267; GO:0086073	bundle of His cell-Purkinje myocyte adhesion involved in cell communication; cell-cell junction; desmosome; homophilic cell adhesion via plasma membrane adhesion molecules; membrane; cell adhesion; cardiac muscle cell-cardiac muscle cell adhesion; cytoplasmic vesicle; intercalated disc; metal ion binding; adherens junction; regulation of heart rate by cardiac conduction; integral component of mem…
ENSMUSG00000041696	Rasl12	241.33	254.431	245.742	280.2	352.871	481.186	510.526	842.162	361.382	374.097	394.393	0.746598	0.271729	0.000185438	0.0321038	protein_coding	; GO:0003924; GO:0000166; GO:0016020; GO:0003925; GO:0005525; GO:0005886; GO:0019003; GO:0007165; GO:0016787	; plasma membrane; membrane; signal transduction; GTP binding; hydrolase activity; nucleotide binding; G protein activity; GDP binding; GTPase activity
ENSMUSG00000027327	1700037H04Rik	704.448	554.309	787.365	720.815	610.901	890.714	1162.46	2037.6	1000.28	1034.48	950.338	0.713795	0.256943	0.000172115	0.031507	protein_coding	; GO:1901224; GO:0008157; GO:0005575; GO:0030511	; cellular_component; positive regulation of NIK/NF-kappaB signaling; positive regulation of transforming growth factor beta receptor signaling pathway; protein phosphatase 1 binding
ENSMUSG00000020905	Usp43	92.8396	112.493	65.5045	80.8923	96.6049	167.544	181.794	164.635	145.868	120.09	122.826	0.691938	0.201542	2.16417e-05	0.00916385	protein_coding	; GO:0008233; GO:0016787; GO:0008234; GO:0006511; GO:0016579; GO:0006508; GO:0004843	; peptidase activity; thiol-dependent deubiquitinase; ubiquitin-dependent protein catabolic process; cysteine-type peptidase activity; protein deubiquitination; proteolysis; hydrolase activity
ENSMUSG00000027555	Car13	134.623	149.54	140.229	112.957	122.712	206.452	180.305	344.537	216.388	196.544	180.429	0.673975	0.224732	8.95755e-05	0.0208384	protein_coding	GO:0016836; GO:0016829; GO:0043209; GO:0046872; GO:0005737; GO:0004089; GO:0043231; GO:0006730; GO:0005829; GO:0008270	intracellular membrane-bounded organelle; metal ion binding; cytosol; myelin sheath; carbonate dehydratase activity; cytoplasm; zinc ion binding; lyase activity; one-carbon metabolic process; hydro-lyase activity
ENSMUSG00000032092	Mpzl2	385.449	558.744	568.589	465.791	398.716	932.481	660.24	1067.85	755.43	650.083	644.337	0.670244	0.205913	3.95192e-05	0.0124308	protein_coding	; GO:0098609; GO:0016021; GO:0016020	membrane; ; integral component of membrane; cell-cell adhesion
ENSMUSG00000034853	Acot11	1066.67	1146.98	1001.16	895.167	1263.75	1335.74	2086.21	2661.6	1545.18	1559.85	1456.23	0.65357	0.22121	0.000104591	0.0229692	protein_coding	GO:0047617; ; GO:0052689; GO:0036042; GO:0006631; GO:0005759; GO:0102991; GO:0008289; GO:0006637; GO:0016790; GO:0005829; GO:0052816; GO:0120163; GO:0006629; GO:0016290; GO:0009266; GO:0009409; GO:0005739; GO:0005737; GO:0035556; GO:0016787	; lipid binding; mitochondrial matrix; long-chain acyl-CoA hydrolase activity; long-chain fatty acyl-CoA binding; carboxylic ester hydrolase activity; cytosol; negative regulation of cold-induced thermogenesis; palmitoyl-CoA hydrolase activity; acyl-CoA metabolic process; acyl-CoA hydrolase activity; hydrolase activity; lipid metabolic process; fatty acid metabolic process; mitochondrion; cytopla…
ENSMUSG00000048138	Dmrt2	162.479	129.395	156.579	169.944	137.139	223.084	236.195	271.685	233.584	241.695	196.178	0.621093	0.13804	2.7768e-07	0.00061282	protein_coding	GO:0001228; GO:0000977; GO:0006355; GO:0043565; GO:0045944; GO:0007548; GO:0005634; GO:0006357; GO:0003677; GO:0000981; GO:0046872; GO:0048706; GO:0042802; GO:0000978; GO:0014807; GO:2000287	regulation of somitogenesis; RNA polymerase II transcription regulatory region sequence-specific DNA binding; metal ion binding; identical protein binding; sequence-specific DNA binding; sex differentiation; RNA polymerase II cis-regulatory region sequence-specific DNA binding; positive regulation of transcription by RNA polymerase II; regulation of transcription, DNA-templated; regulation of tra…
ENSMUSG00000041889	Shisa4	177.943	189.504	213.805	177.23	197.61	457.127	276.494	266.019	368.366	229.041	255.314	0.613096	0.225756	0.000204266	0.0345596	protein_coding	; GO:0016021; GO:0016020	membrane; ; integral component of membrane
ENSMUSG00000034220	Gpc1	313.096	439.807	471.744	358.661	423.583	692.699	461.396	806.938	682.576	581.037	523.154	0.574791	0.200295	0.00013117	0.0257229	protein_coding	; GO:0016477; GO:0017134; GO:0009986; GO:0005886; GO:0032288; GO:0005829; GO:0005654; GO:0030200; GO:0040037; GO:0005576; GO:0046658; GO:0005768; GO:0031012; GO:0014037; GO:0005507; GO:0062023; GO:0043025; GO:0045121; GO:0009966; GO:0045202; GO:1905475; GO:0043236; GO:0005796; GO:0016020; GO:0031225; GO:0070052; GO:2001016; GO:0005615	; synapse; cell migration; nucleoplasm; laminin binding; extracellular region; positive regulation of skeletal muscle cell differentiation; myelin assembly; cytosol; membrane; cell surface; regulation of protein localization to membrane; heparan sulfate proteoglycan catabolic process; negative regulation of fibroblast growth factor receptor signaling pathway; extracellular matrix; regulation of s…
ENSMUSG00000075585	6330403L08Rik	141.428	154.663	207.476	161.353	160.491	230.874	269.599	280.214	220.504	273.352	209.995	0.552799	0.158628	1.73942e-05	0.00809301	lncRNA
ENSMUSG00000028842	Ago3	493.859	536.01	640.47	562.737	493.15	756.998	712.533	786.07	835.331	827.81	664.497	0.479933	0.115081	1.1748e-06	0.00145761	protein_coding	; GO:0072091; GO:0035280; GO:0010501; GO:0046872; GO:0070578; GO:0035278; GO:0006402; GO:0035196; GO:0005829; GO:0035279; GO:1901224; GO:0004519; GO:0090502; GO:0005654; GO:0010628; GO:0006417; GO:0031054; GO:0004521; GO:0004518; GO:0003676; GO:0003725; GO:0000794; GO:0031047; GO:0036464; GO:0005737; GO:0035198; GO:0090624; GO:0003727; GO:0000932; GO:0003723; GO:0016787; GO:0005515; GO:0090305; G…	regulation of stem cell proliferation; miRNA binding; RNA phosphodiester bond hydrolysis, endonucleolytic; ; single-stranded RNA binding; nucleoplasm; nucleic acid binding; cytoplasmic ribonucleoprotein granule; RNA secondary structure unwinding; protein binding; cytosol; P-body; positive regulation of NIK/NF-kappaB signaling; nuclease activity; mRNA catabolic process; positive regulation of gene…
ENSMUSG00000004558	Ndrg2	3797.92	4199.03	4415.41	4625.48	4336.66	5355.51	5583.48	5541.7	5155.5	5215.42	4822.61	0.277492	0.0866088	3.21364e-05	0.0113221	protein_coding	GO:0070373; ; GO:0005794; GO:0098978; GO:0099173; GO:0090361; GO:0048662; GO:0042995; GO:0005634; GO:0007399; GO:0030154; GO:0007165; GO:0030426; GO:0016055; GO:0001818; GO:0010574; GO:0048471; GO:0005737	negative regulation of ERK1 and ERK2 cascade; regulation of platelet-derived growth factor production; ; Golgi apparatus; regulation of vascular endothelial growth factor production; signal transduction; negative regulation of cytokine production; cell differentiation; cytoplasm; postsynapse organization; negative regulation of smooth muscle cell proliferation; perinuclear region of cytoplasm; ce…
ENSMUSG00000031765	Mt1	2275.02	2044.69	3246.48	2938.53	2104.5	5733.59	5180.13	2938.22	4853.84	3709.85	3502.49	1.90025e-05	0.00144273	8.7624e-05	0.0208176	protein_coding	GO:0071294; ; GO:0005507; GO:0005764; GO:0006875; GO:0045926; GO:0071276; GO:0071247; GO:0071280; GO:0005634; GO:0046872; GO:0005737; GO:0007263; GO:0006882; GO:0043524; GO:0005829; GO:0008270; GO:0010273	; negative regulation of neuron apoptotic process; cellular response to copper ion; metal ion binding; cellular metal ion homeostasis; cellular response to chromate; detoxification of copper ion; cytosol; lysosome; negative regulation of growth; cytoplasm; zinc ion binding; cellular response to cadmium ion; cellular zinc ion homeostasis; cellular response to zinc ion; nitric oxide mediated signal…
ENSMUSG00000047501	Cldn4	553.716	551.339	667.564	518.66	504.85	1931.62	900.388	1019.09	1046.65	709.93	840.381	9.96239e-06	0.00144269	3.92392e-05	0.0124308	protein_coding	GO:0030335; GO:0005887; GO:0005886; GO:0070830; GO:0022604; GO:1905050; GO:0016324; GO:0070293; GO:0016328; GO:0016021; GO:0005198; GO:0007155; GO:0090303; GO:0007565; GO:0005923; GO:0030054; GO:0034707; GO:0005911; GO:0016327; GO:0032570; GO:0016338; GO:0016020; GO:0007623; GO:0006811; GO:0009925; GO:0005515; GO:0006821; GO:0042802; GO:0061436; GO:0070160; GO:0005254	basal plasma membrane; apicolateral plasma membrane; cell-cell junction; bicellular tight junction; tight junction; regulation of cell morphogenesis; structural molecule activity; apical plasma membrane; protein binding; calcium-independent cell-cell adhesion via plasma membrane cell-adhesion molecules; membrane; female pregnancy; positive regulation of cell migration; cell adhesion; positive reg…
ENSMUSG00000026344	Lypd1	31.3547	26.9188	47.4515	66.7576	15.4722	19.4203	3.97179	10.6644	6.3347	4.70622	23.3052	-7.96515e-06	0.0014427	1.65878e-05	0.00805336	protein_coding	; GO:0030550; GO:0031225; GO:0016020; GO:0001662; GO:1903077; GO:0005886; GO:2000272; GO:0095500; GO:0007271; GO:0035094; GO:0005515; GO:0033130; GO:0045202	; synapse; acetylcholine receptor signaling pathway; plasma membrane; membrane; acetylcholine receptor inhibitor activity; negative regulation of signaling receptor activity; acetylcholine receptor binding; synaptic transmission, cholinergic; behavioral fear response; anchored component of membrane; negative regulation of protein localization to plasma membrane; response to nicotine; protein bind…
ENSMUSG00000062184	Hs6st2	76.527	162.88	45.1788	29.4128	118.715	15.7535	16.2868	32.8276	18.6792	39.2112	55.5471	-8.70219e-06	0.0014427	4.27153e-05	0.0127195	protein_coding	; GO:0016021; GO:0016020; GO:0016740; GO:0008146; GO:0015015; GO:0017095	; sulfotransferase activity; membrane; integral component of membrane; heparan sulfate proteoglycan biosynthetic process, enzymatic modification; transferase activity; heparan sulfate 6-O-sulfotransferase activity
ENSMUSG00000112188	Gm47708	228.393	250.378	176.742	165.246	268.175	92.3936	113.284	122.108	81.4027	172.087	167.021	-1.69837e-05	0.00144272	9.46418e-05	0.0217901	lncRNA
ENSMUSG00000016995	Matn4	124.131	83.7116	91.9261	105.095	85.2993	61.6306	53.428	68.2921	63.6326	58.9107	79.6057	-2.09375e-05	0.00144273	0.000216107	0.0357505	protein_coding	; GO:0005509	; calcium ion binding
ENSMUSG00000071456	1110002L01Rik	328.794	367.445	288.412	251.5	310.523	187.668	239.057	175.057	239.274	206.998	259.473	-2.45301e-05	0.00144274	0.000265171	0.0432268	lncRNA
ENSMUSG00000031485	Plpbp	6530.3	6616.49	6475.7	6639.16	6436.29	5158.02	5535.33	5182.15	5221.46	5627.95	5942.29	-0.265165	0.0610443	5.16028e-07	0.000823176	protein_coding	GO:0005829; ; GO:0005739; GO:0030170	cytosol; ; pyridoxal phosphate binding; mitochondrion
ENSMUSG00000107319	Gm42670	66.0473	41.4805	74.5601	83.1587	62.1015	27.4036	36.7791	32.2006	39.648	40.4291	50.3809	-0.719013	0.278499	0.000290294	0.0459798	lncRNA
ENSMUSG00000091971	Hspa1a	5926.68	1043.19	1744.53	1523.21	2018.19	588.002	627.752	1267.48	647.906	1035.67	1642.26	-1.2897	0.465416	0.000163831	0.0302699	protein_coding	GO:0009408; GO:0016887; GO:0140545; GO:0042826; GO:0005102; GO:0005886; GO:0005634; GO:0005815; GO:0005814; GO:0016235; GO:0008180; GO:0006402; GO:0005829; GO:1901673; GO:0051082; GO:0097718; GO:0051085; GO:0045666; GO:0042026; GO:1990904; GO:0031249; GO:0090063; GO:0051787; GO:0005576; GO:0016234; GO:0006457; GO:0060548; GO:0000723; GO:0016607; GO:0034620; GO:0055131; GO:0032436; GO:0001664; GO:…	transcription corepressor activity; regulation of mitotic spindle assembly; aggresome; negative regulation of cell population proliferation; disordered domain specific binding; positive regulation of neuron differentiation; centrosome; negative regulation of cell death; protein refolding; microtubule organizing center; ribonucleoprotein complex; protein binding; chaperone cofactor-dependent prote…
ENSMUSG00000085010	Gssos1	16.8994	30.2852	17.4885	8.38121	29.2434	2.92949	4.47408	5.45244	6.76461	5.20934	12.7128	-1.75294	0.527756	3.65981e-05	0.0118456	lncRNA	GO:0003674; GO:0008150; GO:0005575	cellular_component; biological_process; molecular_function
ENSMUSG00000032343	Impg1	175.581	142.01	150.861	228.02	125.467	0.953542	9.10865	2.58981	4.02407	2.10051	84.0715	-5.43849	0.406781	1.33386e-41	2.9789e-37	protein_coding	GO:0007601; GO:0033165; GO:0001750; GO:0030198; GO:0008201; GO:0042995; GO:0001917; GO:0005576; GO:0005540; GO:0035374	photoreceptor inner segment; interphotoreceptor matrix; chondroitin sulfate binding; hyaluronic acid binding; visual perception; photoreceptor outer segment; cell projection; extracellular region; heparin binding; extracellular matrix organization

## Sheet: 3
ensembl_gene_id	gene_name	Kid_RapaTram_Male.Rep_1	Kid_RapaTram_Male.Rep_2	Kid_RapaTram_Male.Rep_3	Kid_RapaTram_Male.Rep_4	Kid_Control_Male.Rep_1	Kid_Control_Male.Rep_2	Kid_Control_Male.Rep_3	Kid_Control_Male.Rep_4	Kid_Control_Male.Rep_5	baseMean	log2FoldChange	lfcSE	pvalue	padj	gene_biotype	GO_id	GO_term
ENSMUSG00000015854	Cd5l	7.36954	0.934451	0	5.49906	211.736	49.2743	38.6396	57.8237	18.0172	43.2549	4.13388	0.825175	2.11782e-08	5.45922e-05	protein_coding	GO:0005044; GO:0016020; GO:0009986; GO:0005886; GO:1903661; GO:0005576; GO:0006897; GO:0004252; GO:0030449; GO:0031638; GO:0005737; GO:0006915; GO:0002376; GO:0006954	zymogen activation; inflammatory response; plasma membrane; serine-type endopeptidase activity; membrane; scavenger receptor activity; positive regulation of complement-dependent cytotoxicity; apoptotic process; cell surface; endocytosis; cytoplasm; regulation of complement activation; immune system process; extracellular region
ENSMUSG00000091694	Apol11b	2.69659	1.82356	12.2667	3.57371	140.284	34.0681	42.7794	48.3857	5.8532	32.4146	3.04205	0.822449	6.53673e-06	0.00561668	protein_coding	; GO:0008150; GO:0015698; GO:0006869; GO:0005576; GO:0008289; GO:0043231; GO:0034364; GO:0042157; GO:0034361; GO:0005615; GO:0005254	; intracellular membrane-bounded organelle; lipid binding; lipid transport; inorganic anion transport; high-density lipoprotein particle; very-low-density lipoprotein particle; chloride channel activity; biological_process; extracellular space; extracellular region; lipoprotein metabolic process
ENSMUSG00000031410	Nxf7	1.13738	2.95988	2.04886	0	2.19942	11.0644	24.115	10.7555	25.7711	8.89461	2.78733	1.05522	0.000229666	0.0475262	protein_coding	; GO:0110165; GO:0003676; GO:0005654; GO:0016973; GO:0003723; GO:0005634; GO:0003729; GO:0005515; GO:0006406; GO:0005737; GO:0051028	; mRNA binding; cellular anatomical entity; RNA binding; mRNA transport; poly(A)+ mRNA export from nucleus; cytoplasm; nucleoplasm; nucleic acid binding; mRNA export from nucleus; protein binding; nucleus
ENSMUSG00000051839	Gypa	2.76799	0.935903	5.80706	3.66507	84.531	10.3626	16.8705	33.1504	3.60096	17.9657	2.6513	0.945482	0.000138496	0.03678	protein_coding	GO:0016021; GO:0005887; GO:0047484; GO:0016020; GO:0005654; GO:0005886; GO:0009897; GO:0042802; GO:0005829	regulation of response to osmotic stress; identical protein binding; plasma membrane; cytosol; membrane; integral component of membrane; external side of plasma membrane; nucleoplasm; integral component of plasma membrane
ENSMUSG00000079168	Cd209g	3.53185	13.2724	4.58647	0.468125	23.362	19.9005	84.7578	37.3925	38.1067	25.042	2.60253	0.744738	1.23175e-05	0.00818648	protein_coding	; GO:0046718; GO:0001618; GO:0048306; GO:0005575; GO:0030246	; viral entry into host cell; cellular_component; carbohydrate binding; calcium-dependent protein binding; virus receptor activity
ENSMUSG00000076617	Ighm	1407.33	867.292	1090.19	1319.4	9520.59	8009.81	9090.16	1041.79	15025.7	5263.59	2.58146	0.65655	2.51849e-06	0.00271798	IG_C_gene	; GO:0016021; GO:0031210; GO:0019731; GO:0016020; GO:0009986; GO:0002250; GO:0042834; GO:0045087; GO:0034987; GO:0003697; GO:0071756; GO:0050829; GO:0005615; GO:0071757	; hexameric IgM immunoglobulin complex; membrane; integral component of membrane; single-stranded DNA binding; immunoglobulin receptor binding; extracellular space; cell surface; pentameric IgM immunoglobulin complex; defense response to Gram-negative bacterium; peptidoglycan binding; adaptive immune response; antibacterial humoral response; innate immune response; phosphatidylcholine binding
ENSMUSG00000030054	Gp9	3.75575	0.952173	1.92549	0.907912	24.2333	5.07496	10.1088	8.42966	21.2757	8.5182	2.38016	0.849061	0.000207235	0.0445166	protein_coding	GO:0016021; GO:0008150; GO:0007596; GO:0016020; GO:0005515; GO:0007155; GO:0003674; GO:0007599	molecular_function; membrane; blood coagulation; integral component of membrane; hemostasis; cell adhesion; biological_process; protein binding
ENSMUSG00000111942	Gm5182	22.8741	21.3524	32.9879	25.7691	25.1994	205.387	363.028	51.0338	68.924	90.7285	2.11342	0.685357	5.4018e-05	0.0209488	processed_pseudogene
ENSMUSG00000069515	Lyz1	14.8619	18.8395	14.4887	8.21721	53.8762	28.2742	27.9803	101.52	152.741	46.7554	2.10441	0.572671	7.60552e-06	0.00580893	protein_coding	GO:0019835; GO:0003824; GO:0042742; GO:0030140; GO:0005576; GO:0050829; GO:0000137; GO:0016798; GO:0031640; GO:0003796; GO:0005737; GO:0048237; GO:0050830; GO:0005795; GO:0005902; GO:0016787; GO:0008152; GO:0042802; GO:0005788; GO:0030141; GO:0005615	catalytic activity; rough endoplasmic reticulum lumen; defense response to Gram-negative bacterium; Golgi cis cisterna; hydrolase activity, acting on glycosyl bonds; endoplasmic reticulum lumen; hydrolase activity; microvillus; metabolic process; defense response to Gram-positive bacterium; identical protein binding; secretory granule; trans-Golgi network transport vesicle; cytoplasm; defense res…
ENSMUSG00000019848	Popdc3	30.7153	31.1561	23.7334	28.3731	120.229	136.767	62.297	164.423	159.152	84.0939	2.07902	0.315421	1.90552e-12	1.30986e-08	protein_coding	GO:0016021; GO:0007519; GO:0000166; GO:0016020; GO:0051146; GO:0042391; GO:0030552; GO:0042383; GO:0007507	membrane; integral component of membrane; striated muscle cell differentiation; cAMP binding; skeletal muscle tissue development; nucleotide binding; heart development; regulation of membrane potential; sarcolemma
ENSMUSG00000029372	Ppbp	14.9212	4.72796	6.75335	6.37772	112.252	19.1887	25.0855	28.4155	26.1614	27.0982	1.99083	0.683154	0.000101349	0.0307356	protein_coding	GO:0006935; GO:0030593; GO:0070098; GO:0071222; GO:0008009; GO:0002523; GO:0006952; GO:0061844; GO:0005576; GO:0045236; GO:0006955; GO:0005125; GO:0031091; GO:0031640; GO:0005615; GO:0006954	chemokine activity; inflammatory response; immune response; neutrophil chemotaxis; chemokine-mediated signaling pathway; chemotaxis; leukocyte migration involved in inflammatory response; CXCR chemokine receptor binding; cellular response to lipopolysaccharide; defense response; killing of cells of other organism; platelet alpha granule; antimicrobial humoral immune response mediated by antimicro…
ENSMUSG00000030433	Sbk2	1.72109	3.92784	8.75376	6.27083	16.614	19.8637	43.8915	11.128	18.4086	14.5088	1.806	0.686322	0.000198914	0.0436383	protein_coding	; GO:0000166; GO:0016301; GO:0000165; GO:0106310; GO:0004674; GO:0016740; GO:0006468; GO:0016310; GO:0106311; GO:0004708; GO:0004672; GO:0005524	; MAPK cascade; ATP binding; protein phosphorylation; phosphorylation; protein serine/threonine kinase activity; nucleotide binding; protein kinase activity; kinase activity; transferase activity; protein threonine kinase activity; protein serine kinase activity; MAP kinase kinase activity
ENSMUSG00000020963	Tshr	55.0911	56.7827	67.5711	66.3823	617.668	97.2293	254.041	146.706	94.0065	161.72	1.69244	0.546303	5.48559e-05	0.0209488	protein_coding	; GO:0005887; GO:0008284; GO:0005886; GO:0060119; GO:0016021; GO:0043235; GO:1904588; GO:0044877; GO:0004996; GO:0004930; GO:0060122; GO:0030183; GO:0007190; GO:0016323; GO:0090103; GO:0007165; GO:0040012; GO:0038194; GO:0008344; GO:0071542; GO:0045121; GO:0007166; GO:0009755; GO:0040018; GO:0016500; GO:1905229; GO:0016020; GO:0008528; GO:0120162; GO:0038023; GO:0007189; GO:0005515; GO:0007186	; cochlea morphogenesis; dopaminergic neuron differentiation; cellular response to thyrotropin-releasing hormone; adenylate cyclase-activating G protein-coupled receptor signaling pathway; protein-containing complex binding; inner ear receptor cell stereocilium organization; inner ear receptor cell development; protein binding; regulation of locomotion; G protein-coupled receptor signaling pathwa…
ENSMUSG00000024827	Gldc	1616.4	2601.72	4158.76	3942.25	14218.5	8522.09	5382.02	14801.7	9634.7	7208.69	1.64962	0.346493	8.62517e-08	0.000148224	protein_coding	; GO:0016594; GO:0016491; GO:0006546; GO:0005886; GO:1990830; GO:0036255; GO:0006520; GO:0003824; GO:0070280; GO:0065003; GO:0004375; GO:0005654; GO:0005960; GO:0019464; GO:0006544; GO:0030170; GO:0016829; GO:0019899; GO:0005739; GO:0042803; GO:1903442	; glycine metabolic process; protein-containing complex assembly; catalytic activity; lyase activity; nucleoplasm; glycine binding; response to methylamine; cellular response to leukemia inhibitory factor; glycine decarboxylation via glycine cleavage system; oxidoreductase activity; cellular amino acid metabolic process; mitochondrion; protein homodimerization activity; pyridoxal phosphate bindin…
ENSMUSG00000040564	Apoc1	78.154	56.1243	82.3547	119.04	327.361	259.195	494.195	124.285	213.215	194.88	1.59001	0.38544	1.25178e-06	0.00151848	protein_coding	; GO:0055102; GO:0010916; GO:0006641; GO:0045717; GO:0006869; GO:0045833; GO:0005576; GO:0008203; GO:0034369; GO:0032375; GO:0004859; GO:0005783; GO:0034382; GO:0048261; GO:0050995; GO:0051005; GO:0034447; GO:0010900; GO:0005504; GO:0033700; GO:0033344; GO:0034364; GO:0042157; GO:0034361	; lipid transport; high-density lipoprotein particle; chylomicron remnant clearance; cholesterol efflux; fatty acid binding; negative regulation of cholesterol transport; negative regulation of phosphatidylcholine catabolic process; cholesterol metabolic process; endoplasmic reticulum; negative regulation of very-low-density lipoprotein particle clearance; very-low-density lipoprotein particle; p…
ENSMUSG00000022548	Apod	90.4639	107.959	108.892	88.8256	396.558	187.182	671.123	223.434	153.266	225.3	1.52186	0.422155	1.00021e-05	0.00687543	protein_coding	; GO:0048662; GO:0007568; GO:2000098; GO:0008289; GO:0022626; GO:0071638; GO:0006869; GO:0006629; GO:0005576; GO:0006006; GO:0060588; GO:0010642; GO:0048678; GO:0015485; GO:0030425; GO:0042246; GO:0005783; GO:0007420; GO:0043025; GO:2000405; GO:0014012; GO:1900016; GO:0048471; GO:0005737; GO:0000302; GO:0051895; GO:0042308; GO:0005615	; lipid binding; lipid transport; negative regulation of monocyte chemotactic protein-1 production; negative regulation of platelet-derived growth factor receptor signaling pathway; brain development; tissue regeneration; aging; negative regulation of smooth muscle cell-matrix adhesion; peripheral nervous system axon regeneration; cholesterol binding; endoplasmic reticulum; response to reactive o…
ENSMUSG00000021876	Rnase4	309.661	464.125	653.855	246.984	2515.08	973.667	1187.94	1162.5	820.614	926.047	1.50438	0.380598	2.72112e-06	0.00271798	protein_coding	GO:0090501; GO:0004518; GO:0004519; GO:0003676; GO:0004540; GO:0016787; GO:0005576; GO:0005615	endonuclease activity; RNA phosphodiester bond hydrolysis; ribonuclease activity; nuclease activity; nucleic acid binding; extracellular space; extracellular region; hydrolase activity
ENSMUSG00000009185	Ccl8	49.2652	26.082	31.7026	18.0925	108.267	81.7245	184.975	49.4651	79.1801	69.8616	1.46046	0.446638	3.32541e-05	0.0159481	protein_coding	GO:0008201; GO:0016004; GO:0070374; GO:0071347; GO:0070098; GO:0044828; GO:1901741; GO:0008009; GO:0005576; GO:0043547; GO:0004672; GO:0071356; GO:0007267; GO:0048245; GO:0030593; GO:0048020; GO:0045663; GO:0007165; GO:0006468; GO:0006887; GO:0005125; GO:0031640; GO:0048247; GO:0007186; GO:0006935; GO:0006816; GO:0060326; GO:0006874; GO:0061844; GO:0006955; GO:0071346; GO:0005615; GO:0006954; GO:…	inflammatory response; neutrophil chemotaxis; chemokine-mediated signaling pathway; chemotaxis; positive regulation of GTPase activity; calcium ion transport; cellular response to tumor necrosis factor; positive regulation of myoblast differentiation; eosinophil chemotaxis; cellular response to interferon-gamma; cellular response to interleukin-1; chemokine activity; cell chemotaxis; G protein-co…
ENSMUSG00000029759	Pon3	122.723	124.672	109.385	137.008	269.022	328.253	707.316	282.458	203.191	253.781	1.38083	0.350517	2.7678e-06	0.00271798	protein_coding	; GO:0004064; GO:0046395; GO:0032929; GO:0016311; GO:0102007; GO:0018733; GO:0009636; GO:0004063; GO:0016787; GO:0005576; GO:0046872; GO:0043231; GO:0010124; GO:0019439; GO:0005615; GO:0046226; GO:0042803	; phenylacetate catabolic process; intracellular membrane-bounded organelle; metal ion binding; acyl-L-homoserine-lactone lactonohydrolase activity; coumarin catabolic process; arylesterase activity; negative regulation of superoxide anion generation; protein homodimerization activity; dephosphorylation; response to toxic substance; carboxylic acid catabolic process; extracellular space; extracel…
ENSMUSG00000041220	Elovl6	846.57	642.808	759.138	801.638	1197.79	2512.37	5950.79	1088.27	1233.62	1670.33	1.37128	0.505769	0.000189557	0.0420327	protein_coding	GO:0008610; GO:0006631; GO:0009922; GO:0034626; GO:0030176; GO:0016021; GO:0006629; GO:0009923; GO:0034625; GO:0016747; GO:0006636; GO:0044249; GO:0030148; GO:0006633; GO:0035338; GO:0042759; GO:0005783; GO:0019367; GO:0102756; GO:0030497; GO:0016020; GO:0120162; GO:0042761; GO:0016740; GO:0005789; GO:0044255	fatty acid elongation, polyunsaturated fatty acid; cellular lipid metabolic process; fatty acid biosynthetic process; transferase activity; long-chain fatty acid biosynthetic process; acyltransferase activity, transferring groups other than amino-acyl groups; endoplasmic reticulum membrane; membrane; unsaturated fatty acid biosynthetic process; endoplasmic reticulum; fatty acid elongation; sphing…
ENSMUSG00000026938	Fcna	39.405	77.4663	28.5584	19.9644	210.534	48.4375	127.459	163.966	100.763	90.7282	1.34984	0.516205	0.000240767	0.0486774	protein_coding	; GO:0038187; GO:2001065; GO:0045087; GO:0005886; GO:0005102; GO:0046872; GO:0031232; GO:0005581; GO:0002376; GO:0097367; GO:0032757; GO:0005576; GO:0043394; GO:0030246; GO:0062023; GO:0001664; GO:0048306; GO:0003823; GO:0001867; GO:0002752; GO:0033691; GO:0007186; GO:0016020; GO:0005615	; mannan binding; positive regulation of interleukin-8 production; innate immune response; sialic acid binding; antigen binding; G protein-coupled receptor signaling pathway; membrane; collagen trimer; calcium-dependent protein binding; signaling receptor binding; pattern recognition receptor activity; metal ion binding; carbohydrate binding; extrinsic component of external side of plasma membran…
ENSMUSG00000026295	Spp2	760.16	951.351	894.452	1126.77	3842.85	2371.1	2161.75	2507.76	1609.27	1802.83	1.33729	0.245947	2.11046e-09	8.70437e-06	protein_coding	GO:0065003; GO:0005576; GO:0046849; GO:0003674; GO:0032991	protein-containing complex assembly; molecular_function; extracellular region; bone remodeling; protein-containing complex
ENSMUSG00000074715	Ccl28	2492.16	2432.64	2550.51	2046.82	5788.93	5852.38	3389.04	8890.51	7751.06	4577.12	1.32245	0.255089	8.4315e-09	2.48392e-05	protein_coding	GO:0006935; ; GO:0001954; GO:1903237; GO:0008009; GO:0051715; GO:0060326; GO:0007165; GO:0061844; GO:0005576; GO:0006955; GO:0005125; GO:0031640; GO:0030141; GO:0005615; GO:0007204	chemokine activity; positive regulation of cell-matrix adhesion; immune response; cell chemotaxis; ; chemotaxis; signal transduction; secretory granule; cytolysis in other organism; killing of cells of other organism; negative regulation of leukocyte tethering or rolling; antimicrobial humoral immune response mediated by antimicrobial peptide; extracellular space; extracellular region; positive r…
ENSMUSG00000072115	Ang	28.8738	30.1315	42.7724	20.5324	184.449	53.1914	81.5583	80.9801	52.1098	63.8442	1.3153	0.460848	0.000123704	0.0344733	protein_coding	GO:0016477; GO:0009725; GO:0031410; GO:0048662; GO:0008201; GO:0045087; GO:0005102; GO:0005634; GO:0032311; GO:0030154; GO:0030426; GO:0017148; GO:0001878; GO:0019731; GO:0090501; GO:0004519; GO:0004540; GO:0005576; GO:0050714; GO:0042277; GO:0032431; GO:0005507; GO:0007202; GO:0004518; GO:0003676; GO:0042327; GO:0009303; GO:0007417; GO:0005694; GO:0032148; GO:0043025; GO:0005730; GO:0003779; GO:…	chromosome; positive regulation of endothelial cell proliferation; rRNA transcription; ribonuclease activity; cell differentiation; cell migration; nucleic acid binding; response to hormone; central nervous system development; antibacterial humoral response; innate immune response; growth cone; positive regulation of protein secretion; nuclease activity; actin binding; angiogenin-PRI complex; sig…
ENSMUSG00000052496	Pkdrej	21.9493	13.9195	11.6443	20.2519	53.6799	62.827	24.584	65.7358	37.4998	34.6768	1.31084	0.413784	5.09935e-05	0.0206194	protein_coding	GO:0016021; GO:0005509; GO:0005515; GO:0016020	membrane; integral component of membrane; calcium ion binding; protein binding
ENSMUSG00000027322	Siglec1	57.5993	44.1268	78.0897	27.3083	195.7	90.6724	111.545	143.561	149.282	99.7648	1.25336	0.345848	9.77107e-06	0.00687543	protein_coding	GO:0016021	integral component of membrane
ENSMUSG00000000049	Apoh	385.102	327.315	640.128	561.085	1517.83	999.496	580.449	1354.44	1287.15	850.332	1.11162	0.314249	1.32222e-05	0.00826269	protein_coding	GO:0010898; GO:0033033; ; GO:0008201; GO:0009986; GO:0005886; GO:0008289; GO:0001937; GO:0006641; GO:0016525; GO:0051006; GO:0005543; GO:0051918; GO:0005576; GO:0031639; GO:0051917; GO:0034392; GO:0031100; GO:0030193; GO:0007597; GO:0060268; GO:0030195; GO:0005737; GO:0042627; GO:0007596; GO:0010596; GO:0034197; GO:0034364; GO:0042802; GO:0034361; GO:0005615; GO:0060230	; lipid binding; high-density lipoprotein particle; phospholipid binding; negative regulation of fibrinolysis; regulation of fibrinolysis; negative regulation of blood coagulation; positive regulation of lipoprotein lipase activity; blood coagulation; negative regulation of myeloid cell apoptotic process; cell surface; animal organ regeneration; heparin binding; triglyceride transport; negative r…
ENSMUSG00000021732	Fgf10	91.9376	84.6739	94.5867	85.4835	129.868	153.586	296.333	194.998	177.539	145.445	0.971926	0.268021	9.98603e-06	0.00687543	protein_coding	; GO:0008201; GO:0030154; GO:0071338; GO:0051726; GO:0001759; GO:0050674; GO:0005576; GO:0032781; GO:0034394; GO:0010838; GO:0050930; GO:0007368; GO:0060428; GO:0050918; GO:0060915; GO:0042693; GO:0048752; GO:0046877; GO:0008544; GO:0048538; GO:0032925; GO:0060879; GO:0048808; GO:0050679; GO:0051549; GO:0045739; GO:0070075; GO:0005615; GO:0048557; GO:0048754; GO:0001974; GO:0060173; GO:0046579; G…	semicircular canal morphogenesis; ; pancreas development; embryonic pattern specification; pituitary gland development; submandibular salivary gland formation; negative regulation of cell differentiation; cell differentiation; metanephros development; secretion by lung epithelial cell involved in lung growth; radial glial cell differentiation; protein binding; tissue regeneration; lacrimal gland …
ENSMUSG00000027796	Smad9	56.7529	67.7999	107.682	63.4876	190.659	132.059	133.861	245.078	100.324	121.967	0.924847	0.344067	0.000204754	0.0444467	protein_coding	GO:0045893; GO:0030901; GO:0045597; GO:0051216; GO:0005634; GO:0030154; GO:0046872; GO:0001657; GO:0009653; GO:0030509; GO:0071144; GO:0005829; GO:0006355; GO:0005654; GO:0005667; GO:0071407; GO:0007179; GO:0001880; GO:0006357; GO:0006468; GO:0070411; GO:0005737; GO:0060395; GO:0030902; GO:0003677; GO:0000981; GO:0005515; GO:0000978; GO:0060348	positive regulation of cell differentiation; SMAD protein signal transduction; cell differentiation; nucleoplasm; cartilage development; transcription regulator complex; protein binding; Mullerian duct regression; cytosol; regulation of transcription, DNA-templated; anatomical structure morphogenesis; DNA binding; nucleus; metal ion binding; midbrain development; RNA polymerase II cis-regulatory …
ENSMUSG00000076435	Acsf2	565.441	677.615	856.616	952.542	2413.8	1190.68	2017.55	1401.87	1042.66	1235.42	0.924257	0.296821	5.71031e-05	0.0214106	protein_coding	; GO:0000166; GO:0016874; GO:0006631; GO:0006629; GO:0031956; GO:0005739; GO:0005524; GO:0047760	; lipid metabolic process; ATP binding; fatty acid metabolic process; mitochondrion; medium-chain fatty acid-CoA ligase activity; nucleotide binding; ligase activity; butyrate-CoA ligase activity
ENSMUSG00000000686	Abhd15	112.708	87.9545	107.857	98.6126	272.383	140.094	194.45	332.814	129.524	164.044	0.887124	0.331036	0.000210659	0.0447268	protein_coding	GO:0047372; ; GO:0016787; GO:0005576; GO:0044255; GO:0034338	; acylglycerol lipase activity; cellular lipid metabolic process; extracellular region; short-chain carboxylesterase activity; hydrolase activity
ENSMUSG00000031530	Dusp4	510.881	526.678	454.473	407.712	829.131	769.279	1455.53	1182.82	598.731	748.36	0.885371	0.27502	4.09475e-05	0.0183907	protein_coding	GO:0017017; GO:0005634; GO:1990439; GO:0035335; GO:0004725; GO:0005654; GO:0008138; GO:0001706; GO:0004722; GO:0016791; GO:0004721; GO:0070373; GO:0006470; GO:0106306; GO:0005737; GO:0016311; GO:0106307; GO:0016787; GO:0043409; GO:0008330	protein serine phosphatase activity; dephosphorylation; nucleoplasm; negative regulation of MAPK cascade; negative regulation of ERK1 and ERK2 cascade; peptidyl-tyrosine dephosphorylation; phosphatase activity; protein tyrosine phosphatase activity; hydrolase activity; nucleus; protein tyrosine/serine/threonine phosphatase activity; cytoplasm; protein serine/threonine phosphatase activity; MAP ki…
ENSMUSG00000107881	Gm44250	376.604	350.492	401.503	392.674	680.624	682.996	1226.72	559.533	596.567	585.301	0.849669	0.255637	2.89558e-05	0.0142173	TEC
ENSMUSG00000116656	Gm49708	33.8648	36.0691	44.1758	39.1442	83.3151	84.4981	59.6715	78.6541	63.9954	58.1542	0.826765	0.243598	2.44503e-05	0.0129286	lncRNA
ENSMUSG00000029591	Ung	89.499	67.8585	113.842	89.9201	217.451	152.735	214.695	139.413	139.713	136.125	0.805155	0.251584	4.48067e-05	0.0193781	protein_coding	; GO:0043024; GO:0045190; GO:0006284; GO:0005654; GO:0006281; GO:0005634; GO:0016447; GO:0016787; GO:0016446; GO:0003684; GO:0005739; GO:0043066; GO:0097510; GO:0006974; GO:0016799; GO:0004844; GO:0019104	somatic hypermutation of immunoglobulin genes; base-excision repair, AP site formation via deaminated base removal; damaged DNA binding; DNA N-glycosylase activity; ; mitochondrion; cellular response to DNA damage stimulus; negative regulation of apoptotic process; ribosomal small subunit binding; uracil DNA N-glycosylase activity; hydrolase activity, hydrolyzing N-glycosyl compounds; DNA repair;…
ENSMUSG00000030882	Dnhd1	149.737	81.5391	116.091	80.1586	147.763	254.136	222.059	171.798	248.168	163.494	0.799209	0.287145	0.000154717	0.037983	protein_coding	; GO:0051959; GO:0003341; GO:0000166; GO:0007018; GO:0030286; GO:0008569; GO:0045505; GO:0036156; GO:0005524; GO:0097729	; ATP binding; dynein light intermediate chain binding; cilium movement; microtubule-based movement; inner dynein arm; dynein intermediate chain binding; nucleotide binding; dynein complex; ATP-dependent microtubule motor activity, minus-end-directed; 9+2 motile cilium
ENSMUSG00000097177	9330159M07Rik	67.554	42.268	67.1946	52.5363	143.023	80.2445	144.756	96.8425	90.8172	87.2484	0.787056	0.298338	0.000239473	0.0486774	lncRNA	GO:0008150; GO:0005575; GO:0005730; GO:0003674; GO:0006396	cellular_component; molecular_function; RNA processing; biological_process; nucleolus
ENSMUSG00000027239	Mdk	2227.24	1694.22	2614.02	3009.09	5570.43	5668.45	2976.94	4536.26	3803.38	3566.67	0.782864	0.25616	7.02594e-05	0.0254191	protein_coding	GO:0016477; GO:0030335; GO:0010759; GO:0009725; GO:0045893; GO:0008201; GO:1900026; GO:0048714; GO:1904399; GO:0048477; GO:0030154; GO:0010996; GO:2000249; GO:0009611; GO:0007614; GO:0045785; GO:0044849; GO:0021766; GO:0010718; GO:0061036; GO:1905564; GO:0030279; GO:0106015; GO:0090090; GO:0005576; GO:0050729; GO:0051781; GO:1905555; GO:0010838; GO:0106091; GO:0010667; GO:0090023; GO:0030421; GO:…	estrous cycle; negative regulation of neuron apoptotic process; positive regulation of blood vessel branching; positive regulation of leukocyte cell-cell adhesion; response to wounding; positive regulation of neuron migration; positive regulation of vascular endothelial cell proliferation; negative regulation of cell adhesion; cell differentiation; cell migration; positive regulation of epithelia…
ENSMUSG00000004558	Ndrg2	2870.52	3029.04	4017.31	3745.34	6001.31	6231.97	6172.93	5787.33	5838.01	4854.86	0.772758	0.130635	1.37461e-10	7.0868e-07	protein_coding	GO:0070373; ; GO:0005794; GO:0098978; GO:0099173; GO:0090361; GO:0048662; GO:0042995; GO:0005634; GO:0007399; GO:0030154; GO:0007165; GO:0030426; GO:0016055; GO:0001818; GO:0010574; GO:0048471; GO:0005737	negative regulation of ERK1 and ERK2 cascade; regulation of platelet-derived growth factor production; ; Golgi apparatus; regulation of vascular endothelial growth factor production; signal transduction; negative regulation of cytokine production; cell differentiation; cytoplasm; postsynapse organization; negative regulation of smooth muscle cell proliferation; perinuclear region of cytoplasm; ce…
ENSMUSG00000033022	Cdo1	4370.88	3663.5	4808.97	5763.31	6621.39	7620.3	11442.5	8070.28	8382.62	6749.31	0.764111	0.205428	7.47946e-06	0.00580893	protein_coding	GO:0017172; GO:0008198; GO:0016491; GO:0005886; GO:0046872; GO:0005829; GO:0005506; GO:0033762; GO:0051591; GO:0007595; GO:0019448; GO:0045471; GO:0042412; GO:0019530; GO:0019452; GO:0010243; GO:0043200; GO:0051213; GO:0016702; GO:0051384	response to ethanol; response to amino acid; L-cysteine catabolic process to taurine; dioxygenase activity; cytosol; oxidoreductase activity; cysteine dioxygenase activity; lactation; oxidoreductase activity, acting on single donors with incorporation of molecular oxygen, incorporation of two atoms of oxygen; iron ion binding; L-cysteine catabolic process; metal ion binding; taurine biosynthetic …
ENSMUSG00000034853	Acot11	1090.69	1364.81	873.155	1229.24	1501.72	2336.14	2974.48	1740.23	1751.77	1651.36	0.715254	0.252319	0.000140399	0.03678	protein_coding	GO:0047617; ; GO:0052689; GO:0036042; GO:0006631; GO:0005759; GO:0102991; GO:0008289; GO:0006637; GO:0016790; GO:0005829; GO:0052816; GO:0120163; GO:0006629; GO:0016290; GO:0009266; GO:0009409; GO:0005739; GO:0005737; GO:0035556; GO:0016787	; lipid binding; mitochondrial matrix; long-chain acyl-CoA hydrolase activity; long-chain fatty acyl-CoA binding; carboxylic ester hydrolase activity; cytosol; negative regulation of cold-induced thermogenesis; palmitoyl-CoA hydrolase activity; acyl-CoA metabolic process; acyl-CoA hydrolase activity; hydrolase activity; lipid metabolic process; fatty acid metabolic process; mitochondrion; cytopla…
ENSMUSG00000039878	Slc39a5	576.49	833.909	699.477	882.248	1630.51	1121.05	1033.33	1502.49	1035.47	1035	0.631528	0.224589	0.000147355	0.0369381	protein_coding	GO:0048026; GO:0016021; GO:0034224; ; GO:0055085; GO:0005887; GO:0016020; GO:0001654; GO:0005886; GO:0016323; GO:0006811; GO:0005385; GO:0006882; GO:0071578; GO:0030509; GO:0046873; GO:0030001; GO:0006829	positive regulation of mRNA splicing, via spliceosome; ; cellular response to zinc ion starvation; plasma membrane; BMP signaling pathway; membrane; zinc ion import across plasma membrane; integral component of membrane; eye development; basolateral plasma membrane; zinc ion transport; metal ion transport; transmembrane transport; ion transport; zinc ion transmembrane transporter activity; cellul…
ENSMUSG00000075033	Nxpe3	279.93	365.715	289.144	233.784	456.857	541.707	462.31	354.939	555.105	393.277	0.576125	0.210512	0.000183706	0.0418833	protein_coding	GO:0016021; GO:0008150; GO:0005575; GO:0016020; GO:0003674	cellular_component; molecular_function; membrane; integral component of membrane; biological_process
ENSMUSG00000025232	Hexa	1296.91	1329.6	1499.62	1139.51	2577.05	1792.2	2067.02	1964.27	1615.82	1698	0.504039	0.180491	0.00015881	0.0384951	protein_coding	GO:0006024; GO:0005764; GO:0050885; GO:0102148; GO:0043231; GO:0005829; GO:0001501; GO:0004563; GO:0006689; GO:0030203; GO:0007626; GO:0019953; GO:0048667; GO:0008375; GO:0016798; GO:0042582; GO:0005975; GO:0007605; GO:0046982; GO:0050884; GO:0019915; GO:0004553; GO:0060395; GO:0042552; GO:0016020; GO:0016787; GO:0008152; GO:0007040; GO:0007628	intracellular membrane-bounded organelle; SMAD protein signal transduction; lysosome; glycosaminoglycan metabolic process; myelination; acetylglucosaminyltransferase activity; glycosaminoglycan biosynthetic process; cytosol; membrane; adult walking behavior; hydrolase activity, acting on glycosyl bonds; hydrolase activity, hydrolyzing O-glycosyl compounds; skeletal system development; N-acetyl-be…
ENSMUSG00000021242	Npc2	3502.06	3447.43	3715.81	3872.01	5155.22	5460.18	6748.18	4956.53	4661.94	4613.26	0.501723	0.142014	1.45009e-05	0.00830661	protein_coding	; GO:0005764; GO:0030301; GO:0042632; GO:0009615; GO:0032367; GO:0032934; GO:0006869; GO:0006629; GO:0005576; GO:0008203; GO:0015485; GO:0015918; GO:0005615; GO:0005783; GO:0019899; GO:0032366; GO:0120020; GO:0008202; GO:0033344; GO:0120009	; lipid transport; lysosome; cholesterol efflux; sterol transport; steroid metabolic process; response to virus; extracellular region; cholesterol transport; cholesterol metabolic process; cholesterol binding; endoplasmic reticulum; intermembrane lipid transfer; lipid metabolic process; cholesterol transfer activity; enzyme binding; extracellular space; intracellular cholesterol transport; intrac…
ENSMUSG00000022474	Pmm1	715.095	655.059	715.884	878.218	1126.39	1232.53	1189.78	978.531	979.936	941.27	0.496601	0.14788	2.68456e-05	0.0135027	protein_coding	; GO:0004615; GO:0016853; GO:1990830; GO:0006487; GO:0046872; GO:0043025; GO:0006013; GO:0005829; GO:0005737; GO:0009298	; cellular response to leukemia inhibitory factor; metal ion binding; neuronal cell body; mannose metabolic process; cytosol; protein N-linked glycosylation; GDP-mannose biosynthetic process; cytoplasm; phosphomannomutase activity; isomerase activity
ENSMUSG00000040713	Creg1	1879.61	2176.05	2285.74	2487.65	3308.68	2911.53	2948.95	3241.43	2871.1	2678.97	0.405451	0.12518	4.10229e-05	0.0183907	protein_coding	; GO:0006355; GO:0005667; GO:0005576; GO:0005615; GO:0040008	; regulation of growth; extracellular space; regulation of transcription, DNA-templated; transcription regulator complex; extracellular region
ENSMUSG00000053964	Lgals4	766.94	716.334	861.064	773.773	1153.64	967.957	997.89	1025.26	1031.38	921.582	0.346432	0.115994	9.28201e-05	0.0290021	protein_coding	; GO:0062023; GO:0005615; GO:0016936; GO:0005515; GO:0030246	; carbohydrate binding; galactoside binding; extracellular space; collagen-containing extracellular matrix; protein binding
ENSMUSG00000029722	Agfg2	1471.8	1548	1453.75	1542.08	1943.2	1818.39	1931.85	2017.42	1742.02	1718.72	0.278974	0.0948247	0.000108671	0.0320144	protein_coding	; GO:0008150; GO:0050790; GO:0046872; GO:0003674; GO:0005096	; metal ion binding; molecular_function; regulation of catalytic activity; biological_process; GTPase activator activity
ENSMUSG00000032343	Impg1	7.34003	3.72342	260.78	143.361	1.09635	10.4313	2.95993	4.63488	2.41249	48.5267	-0.00066704	0.0174538	0.000120494	0.0344733	protein_coding	GO:0007601; GO:0033165; GO:0001750; GO:0030198; GO:0008201; GO:0042995; GO:0001917; GO:0005576; GO:0005540; GO:0035374	photoreceptor inner segment; interphotoreceptor matrix; chondroitin sulfate binding; hyaluronic acid binding; visual perception; photoreceptor outer segment; cell projection; extracellular region; heparin binding; extracellular matrix organization
ENSMUSG00000093918	Gm21677	34.8163	11.771	3.69797	16.7831	1.06025	3.74051	1.92059	0	1.1562	8.32732	-0.00139033	0.0175152	7.31014e-05	0.0256673	protein_coding	GO:0048026; GO:0008380; GO:0001673; GO:0003676; GO:0003723; GO:0005634; GO:0003729; GO:0002244; GO:0042802; GO:0005681; GO:0006397	identical protein binding; mRNA binding; mRNA processing; RNA binding; spliceosomal complex; nucleic acid binding; RNA splicing; positive regulation of mRNA splicing, via spliceosome; male germ cell nucleus; hematopoietic progenitor cell differentiation; nucleus
ENSMUSG00000053846	Lipg	46.3729	55.7321	56.1588	44.9825	5.47293	22.1536	24.6122	4.6294	18.0791	30.9104	-0.00258898	0.0177119	8.86614e-05	0.0290021	protein_coding	GO:0016042; ; GO:0052689; GO:0008201; GO:0009986; GO:0042632; GO:0032376; GO:0019433; GO:0034375; GO:0046872; GO:0005769; GO:0005794; GO:0008970; GO:0050746; GO:0004806; GO:0006629; GO:0004620; GO:0005576; GO:0008283; GO:0043691; GO:0052740; GO:0006633; GO:0055091; GO:0004465; GO:0007584; GO:0052739; GO:0016787; GO:0010983; GO:0005515; GO:0016298; GO:0005615	phosphatidylserine 1-acylhydrolase activity; high-density lipoprotein particle remodeling; ; triglyceride lipase activity; positive regulation of cholesterol transport; fatty acid biosynthetic process; regulation of lipoprotein metabolic process; extracellular region; protein binding; positive regulation of high-density lipoprotein particle clearance; carboxylic ester hydrolase activity; Golgi ap…
ENSMUSG00000058427	Cxcl2	85.1299	52.2052	91.5531	53.2667	23.355	10.2614	18.7668	46.9813	16.1264	44.1829	-0.00291927	0.0177878	7.34348e-05	0.0256673	protein_coding	; GO:0009408; GO:0070997; GO:0006952; GO:0071347; GO:0070098; GO:0008009; GO:0001975; GO:0045236; GO:0005576; GO:0042060; GO:0030593; GO:0007165; GO:0005125; GO:0030595; GO:0051384; GO:0006935; GO:0002237; GO:0071222; GO:0032355; GO:0060326; GO:0061844; GO:0010332; GO:0006955; GO:0005615; GO:0006954; GO:0007204	; inflammatory response; neutrophil chemotaxis; chemokine-mediated signaling pathway; chemotaxis; neuron death; response to gamma radiation; leukocyte chemotaxis; positive regulation of cytosolic calcium ion concentration; cellular response to interleukin-1; chemokine activity; cell chemotaxis; response to estradiol; wound healing; immune response; cytokine activity; signal transduction; cellular…
ENSMUSG00000040950	Mgl2	374.797	448.863	424.413	223.265	129.776	35.0064	174.215	153.374	51.1325	223.871	-0.00295545	0.0177991	2.60102e-05	0.0134095	protein_coding	; GO:0016021; GO:0030246; GO:0016020	membrane; ; integral component of membrane; carbohydrate binding
ENSMUSG00000090877	Hspa1b	10200.1	3039.28	4168	3778.13	1205.26	1352.71	3096.25	1105.69	2363.98	3367.72	-0.00295715	0.0177972	9.04513e-05	0.0290021	protein_coding	GO:0009408; GO:0016887; GO:0140545; GO:0042826; GO:0005759; GO:0005102; GO:0005886; GO:0005634; GO:0005815; GO:0005814; GO:0043154; GO:0016235; GO:0044297; GO:0005829; GO:1901673; GO:0051082; GO:0051085; GO:0045666; GO:0042026; GO:0007339; GO:1990904; GO:0090063; GO:0051787; GO:0016234; GO:0006457; GO:0060548; GO:0043066; GO:0016607; GO:0034620; GO:0055131; GO:0032436; GO:0001664; GO:0005813; GO:…	regulation of mitotic spindle assembly; aggresome; positive regulation of neuron differentiation; centrosome; negative regulation of cell death; protein refolding; mitochondrial matrix; microtubule organizing center; ribonucleoprotein complex; protein binding; chaperone cofactor-dependent protein refolding; negative regulation of apoptotic process; cytosol; protein N-terminus binding; zona pelluc…
ENSMUSG00000085582	3110099E03Rik	35.1494	41.4221	48.092	22.6633	16.0804	9.12074	17.7631	11.4337	9.28511	23.4455	-0.00320035	0.0178582	0.000106187	0.0317362	lncRNA	GO:0003674; GO:0008150; GO:0005575	cellular_component; biological_process; molecular_function
ENSMUSG00000050578	Mmp13	30.3283	53.1443	26.1621	32.136	15.355	11.7121	7.9068	11.5803	4.81789	21.4603	-0.00336925	0.0179094	1.27033e-05	0.00818648	protein_coding	GO:0030282; GO:0009725; GO:0046581; GO:0030198; GO:0005764; GO:0043171; GO:0051216; GO:0008233; GO:0046872; GO:0008237; GO:0050750; GO:0007507; GO:0004175; GO:0005518; GO:0005794; GO:1904244; GO:0030574; GO:0005576; GO:0004222; GO:0005509; GO:0022617; GO:0044267; GO:0001958; GO:0031012; GO:0003417; GO:0048306; GO:0001968; GO:0008270; GO:0016787; GO:0060349; GO:0005615; GO:0006508	fibronectin binding; lysosome; zinc ion binding; cartilage development; response to hormone; bone mineralization; low-density lipoprotein particle receptor binding; Golgi apparatus; calcium-dependent protein binding; growth plate cartilage development; collagen catabolic process; proteolysis; hydrolase activity; extracellular matrix organization; extracellular matrix; metal ion binding; peptide c…
ENSMUSG00000118866	Rn7s1	545.541	1006.64	567.918	459.765	174.179	287.93	299.913	197.518	458.826	444.248	-0.00371207	0.0180052	0.000148669	0.0369381	misc_RNA	GO:0006617; GO:0005786	SRP-dependent cotranslational protein targeting to membrane, signal sequence recognition; signal recognition particle, endoplasmic reticulum targeting
ENSMUSG00000118841	Rn7s2	545.541	1006.64	567.918	459.765	174.179	287.93	299.913	197.518	458.826	444.248	-0.00371207	0.0180052	0.000148669	0.0369381	misc_RNA	GO:0006617; GO:0005786	SRP-dependent cotranslational protein targeting to membrane, signal sequence recognition; signal recognition particle, endoplasmic reticulum targeting
ENSMUSG00000030762	Aqp8	165.015	118.554	140.658	296.828	68.8364	69.3283	74.9177	116.886	82.4635	125.943	-0.00386056	0.0180512	0.000181654	0.0418833	protein_coding	; GO:0016021; GO:0055085; GO:0005887; GO:0016020; GO:0015722; GO:0005886; GO:0006833; GO:0015250; GO:0015267; GO:0046691; GO:0071320; GO:0043231; GO:0045177	water transport; ; intracellular membrane-bounded organelle; intracellular canaliculus; plasma membrane; membrane; cellular response to cAMP; integral component of membrane; channel activity; water channel activity; transmembrane transport; canalicular bile acid transport; apical part of cell; integral component of plasma membrane
ENSMUSG00000063415	Cyp26b1	208.697	291.421	363.79	194.351	168.479	53.0353	117.768	122.666	111.544	181.306	-0.00397412	0.0180919	8.25239e-05	0.0278985	protein_coding	GO:0042573; GO:0016491; GO:0009954; GO:0046872; GO:0043231; GO:0008401; GO:0004497; GO:0006805; GO:0070268; GO:0034653; GO:0005506; GO:0043587; GO:0048385; GO:0010628; GO:0016709; GO:0007283; GO:0016705; GO:0001768; GO:0016125; GO:0048387; GO:0007140; GO:0005783; GO:0001972; GO:0030326; GO:0001822; GO:0005737; GO:0048384; GO:0033189; GO:0016020; GO:0071300; GO:0001709; GO:2001037; GO:0005789; GO:…	retinoic acid binding; inflammatory response; intracellular membrane-bounded organelle; male meiotic nuclear division; regulation of T cell differentiation; xenobiotic metabolic process; kidney development; negative regulation of retinoic acid receptor signaling pathway; retinoic acid metabolic process; proximal/distal pattern formation; retinoic acid receptor signaling pathway; response to retin…
ENSMUSG00000029368	Alb	474.598	563.693	375.657	948.94	117.432	278.89	295.361	230.61	278.769	395.995	-0.00399354	0.0181014	3.79254e-05	0.0177749	protein_coding	; GO:0046010; GO:0009267; GO:0046872; GO:0008289; GO:1903981; GO:0005794; GO:0072341; GO:0070062; GO:0043209; GO:0005576; GO:0140272; GO:0051659; GO:0043066; GO:0030170; GO:0005783; GO:0019899; GO:0019825; GO:0015643; GO:0005737; GO:0008270; GO:0005504; GO:0003677; GO:0005515; GO:0042802; GO:0005615; GO:0032991; GO:0005604; GO:0051087	; lipid binding; fatty acid binding; zinc ion binding; extracellular exosome; positive regulation of circadian sleep/wake cycle, non-REM sleep; maintenance of mitochondrion location; protein binding; Golgi apparatus; negative regulation of apoptotic process; oxygen binding; endoplasmic reticulum; toxic substance binding; DNA binding; metal ion binding; identical protein binding; myelin sheath; cy…
ENSMUSG00000025461	Scart1	98.8521	135.265	71.0596	75.4381	6.94972	26.7626	26.7347	29.7947	34.379	56.1373	-0.00410435	0.0181504	2.85015e-07	0.000391838	protein_coding	; GO:0016021; GO:0008150; GO:0005044; GO:0016020; GO:0005886; GO:0009897; GO:0006897; GO:0003674; GO:0005737; GO:0005903	; plasma membrane; molecular_function; membrane; scavenger receptor activity; brush border; integral component of membrane; endocytosis; cytoplasm; external side of plasma membrane; biological_process
ENSMUSG00000050447	Lypd6	205.788	109.241	196.291	155.811	84.595	87.484	59.5677	71.2774	70.8376	115.655	-0.00681225	0.0194516	8.40962e-07	0.00108389	protein_coding	GO:0030550; GO:0016020; GO:0031225; GO:0030054; GO:0005886; GO:0043005; GO:2000272; GO:0045202; GO:0005576; GO:0005575; GO:0045121; GO:0005737; GO:0030548; GO:0090263	synapse; neuron projection; cellular_component; acetylcholine receptor regulator activity; plasma membrane; membrane; acetylcholine receptor inhibitor activity; membrane raft; cell junction; negative regulation of signaling receptor activity; cytoplasm; extracellular region; anchored component of membrane; positive regulation of canonical Wnt signaling pathway
ENSMUSG00000073421	H2-Ab1	5603.96	4773.34	5320.61	4393.98	2777.31	2893.09	4126.4	2411.6	3456.05	3972.93	-0.00738671	0.0197758	9.21518e-05	0.0290021	protein_coding	; GO:0009986; GO:0050870; GO:0005886; GO:0005771; GO:0042130; GO:0002344; GO:0019882; GO:0005769; GO:0019886; GO:0002376; GO:0016021; GO:0005794; GO:0002827; GO:0042605; GO:0044877; GO:0002504; GO:0048002; GO:1990405; GO:0008134; GO:0002250; GO:0042613; GO:0046635; GO:0015643; GO:0023026; GO:0016020; GO:0031625; GO:0009897; GO:0002503; GO:0006955; GO:0005515; GO:0071346; GO:0002579	; negative regulation of T cell proliferation; positive regulation of T cell activation; MHC class II protein complex; protein-containing complex binding; adaptive immune response; B cell affinity maturation; cellular response to interferon-gamma; antigen processing and presentation of peptide antigen; protein binding; protein antigen binding; antigen processing and presentation; Golgi apparatus;…
ENSMUSG00000029810	Tmem176b	28326.1	26909.5	25107.3	27802.8	21376.4	21900.4	20748.8	20846.5	23157.3	24019.5	-0.279137	0.0867248	4.91673e-05	0.0204286	protein_coding	; GO:0016021; GO:0016020; GO:0005634; GO:0030154; GO:0005515; GO:0031965; GO:2001199	; membrane; integral component of membrane; nuclear membrane; cell differentiation; negative regulation of dendritic cell differentiation; protein binding; nucleus
ENSMUSG00000009013	Dynll1	1804.94	1769.37	2239.82	2191.13	1592.58	1466.17	1430.46	1521.35	1467.12	1720.33	-0.345901	0.127332	0.000212551	0.0447268	protein_coding	; GO:0005874; GO:0000776; GO:0030286; GO:0045019; GO:0005634; GO:0005929; GO:0008180; GO:0005829; GO:1902857; GO:0051959; GO:0044458; GO:0005875; GO:0019904; GO:0072686; GO:0035721; GO:1904115; GO:0044877; GO:0042326; GO:0045505; GO:0008022; GO:0060271; GO:0005813; GO:0043086; GO:0005856; GO:0005868; GO:0097110; GO:0019899; GO:0005739; GO:0005737; GO:0006915; GO:0007017; GO:0016020; GO:0030235; G…	; positive regulation of non-motile cilium assembly; dynein intermediate chain binding; mitotic spindle; protein-containing complex binding; centrosome; dynein complex; cytoplasmic dynein complex; protein binding; negative regulation of nitric oxide biosynthetic process; dynein light intermediate chain binding; protein domain specific binding; cytosol; membrane; apoptotic process; nitric-oxide sy…
ENSMUSG00000028780	Sema3c	2221.84	2179.75	2466.16	1873.49	1636.5	1292.8	1418.34	1558.73	1530.41	1797.56	-0.493839	0.130563	6.1103e-06	0.00547855	protein_coding	; GO:0030335; GO:0021915; GO:0005887; GO:0060666; GO:0003148; GO:0071526; GO:0007399; GO:0030154; GO:0007507; GO:0007411; GO:0003151; GO:0030215; GO:0001755; GO:0140074; GO:0005576; GO:1905312; GO:0003350; GO:0050919; GO:0060174; GO:0062023; GO:0045499; GO:0009791; GO:0003215; GO:0048843; GO:0005515; GO:0001756; GO:0005615; GO:0001974	cardiac endothelial to mesenchymal transition; ; chemorepellent activity; negative regulation of axon extension involved in axon guidance; cell differentiation; semaphorin-plexin signaling pathway; semaphorin receptor binding; outflow tract morphogenesis; extracellular region; protein binding; positive regulation of cardiac neural crest cell migration involved in outflow tract morphogenesis; neur…
ENSMUSG00000022512	Cldn1	1506.39	1544.1	1959.37	1470.15	1215.3	1010.74	1008.84	1203.29	984.211	1322.49	-0.504025	0.147676	2.38577e-05	0.0129286	protein_coding	GO:0070160; GO:0030335; ; GO:0005887; GO:0045216; GO:0005886; GO:0007568; GO:0070830; GO:0016324; GO:0016328; GO:0071560; GO:1903545; GO:0016021; GO:0060054; GO:0008065; GO:0005198; GO:0007155; GO:0090303; GO:0042538; GO:0071356; GO:0045471; GO:0005923; GO:1903348; GO:0009636; GO:0030054; GO:0016323; GO:0051259; GO:0090557; GO:0005911; GO:0034331; GO:0016338; GO:0005737; GO:0071548; GO:0046718; G…	; response to dexamethasone; cellular response to tumor necrosis factor; establishment of blood-nerve barrier; cell-cell junction; response to ethanol; bicellular tight junction; tight junction; virus receptor activity; cellular response to transforming growth factor beta stimulus; structural molecule activity; cellular response to interferon-gamma; apical plasma membrane; protein binding; calciu…
ENSMUSG00000024610	Cd74	12831.7	11239.6	13422.4	11003.3	7284.23	7101.19	10081.9	6358.25	8582.65	9767.25	-0.525319	0.17372	8.46704e-05	0.0281625	protein_coding	; GO:0005887; GO:0019882; GO:0019886; GO:0065003; GO:0006886; GO:0006457; GO:0002606; GO:0001961; GO:0005768; GO:0090023; GO:0019955; GO:1902166; GO:0030890; GO:0002792; GO:0009897; GO:0016064; GO:0070206; GO:0035691; GO:0002830; GO:0005615; GO:0050821; GO:2000343; GO:0006952; GO:0019221; GO:0002376; GO:0051085; GO:0042658; GO:0042609; GO:0045060; GO:0002250; GO:0044183; GO:0035692; GO:0042613; G…	; protein stabilization; vacuole; positive regulation of neutrophil chemotaxis; immunoglobulin mediated immune response; protein binding; positive regulation of macrophage cytokine production; antigen processing and presentation; membrane; negative regulation of apoptotic process; positive regulation of monocyte differentiation; endoplasmic reticulum; integral component of plasma membrane; positi…
ENSMUSG00000079547	H2-DMb1	526.781	482.52	567.732	534.566	331.732	373.348	372.134	298.036	380.602	429.717	-0.533628	0.131182	1.88045e-06	0.00215437	protein_coding	; GO:0016021; GO:0016020; GO:0002250; GO:0002504; GO:0042613; GO:0006955; GO:0019882; GO:0019886; GO:0002376	; antigen processing and presentation; membrane; antigen processing and presentation of peptide or polysaccharide antigen via MHC class II; integral component of membrane; antigen processing and presentation of exogenous peptide antigen via MHC class II; MHC class II protein complex; adaptive immune response; immune system process; immune response
ENSMUSG00000056708	Ier5	1341.6	1031.54	1239.86	1274.52	817.909	550.15	953.251	873.626	685.053	974.168	-0.534946	0.200978	0.000247001	0.0490164	protein_coding	GO:0034605; GO:0045944; GO:0005654; GO:0005634; GO:0000159; GO:0005730; GO:0042802; GO:0042127; GO:0005737; GO:1900036	identical protein binding; protein phosphatase type 2A complex; positive regulation of transcription by RNA polymerase II; cytoplasm; positive regulation of cellular response to heat; nucleoplasm; nucleolus; cellular response to heat; regulation of cell population proliferation; nucleus
ENSMUSG00000037649	H2-DMa	523.962	428.987	614.028	501.654	279.866	314.478	380.66	254.588	382.452	408.964	-0.573445	0.195516	0.000113214	0.0328832	protein_coding	; GO:0016021; GO:0016020; GO:0009986; GO:0002250; GO:0023026; GO:0005765; GO:0002504; GO:0002503; GO:0042613; GO:0006955; GO:0019882; GO:0043231; GO:0045582; GO:0019886; GO:0031902; GO:0002376	; intracellular membrane-bounded organelle; late endosome membrane; antigen processing and presentation; membrane; antigen processing and presentation of peptide or polysaccharide antigen via MHC class II; integral component of membrane; antigen processing and presentation of exogenous peptide antigen via MHC class II; peptide antigen assembly with MHC class II protein complex; cell surface; MHC …
ENSMUSG00000021822	Plau	24764.5	16943	19780.4	19180.4	11082.5	12146.7	11761.2	10185.2	16404.9	15805.4	-0.612122	0.189726	4.51048e-05	0.0193781	protein_coding	; GO:0030335; GO:2000097; GO:0070997; GO:2000345; GO:0008284; GO:0009986; GO:0010469; GO:0008233; GO:0008236; GO:0016301; GO:0014910; GO:0005576; GO:0004252; GO:0014909; GO:0043403; GO:0042730; GO:0033628; GO:0031639; GO:0042060; GO:0016310; GO:0014911; GO:0060279; GO:0001525; GO:0016020; GO:2000379; GO:0016787; GO:0001666; GO:0005515; GO:0042127; GO:0005615; GO:0006508	; positive regulation of reactive oxygen species metabolic process; neuron death; regulation of hepatocyte proliferation; regulation of signaling receptor activity; regulation of smooth muscle cell migration; protein binding; serine-type endopeptidase activity; membrane; cell surface; positive regulation of cell migration; wound healing; positive regulation of smooth muscle cell migration; proteo…
ENSMUSG00000003541	Ier3	1743.65	1252.38	1383.01	2287.44	989.087	930.054	1231.64	917.38	923.768	1295.38	-0.614215	0.218746	0.000164538	0.0390011	protein_coding	GO:0043066; GO:2001020; GO:0005634	negative regulation of apoptotic process; regulation of response to DNA damage stimulus; nucleus
ENSMUSG00000030157	Clec2d	1786.07	1750.86	1633.86	2335.25	985.381	1134.84	1343.38	841.863	1363.99	1463.94	-0.617605	0.202425	7.95021e-05	0.0273249	protein_coding	GO:0016021; GO:0005887; GO:0016020; GO:0042270; GO:0009986; GO:0005886; GO:0004888; GO:0005783; GO:0009897; GO:0006968; GO:0005515; GO:0045671; GO:0030246; GO:0046703	natural killer cell lectin-like receptor binding; transmembrane signaling receptor activity; plasma membrane; membrane; carbohydrate binding; integral component of membrane; negative regulation of osteoclast differentiation; cell surface; protection from natural killer cell mediated cytotoxicity; cellular defense response; external side of plasma membrane; endoplasmic reticulum; integral componen…
ENSMUSG00000002565	Scin	2298.9	1614.64	2623.02	1380.43	1288	855.364	1093.09	1120.36	1336.95	1512.31	-0.65264	0.245157	0.000247197	0.0490164	protein_coding	GO:0051014; GO:0005886; GO:0043065; GO:0002102; GO:0046872; GO:0008154; GO:0045654; GO:0005509; GO:0042989; GO:0005546; GO:0051015; GO:0030054; GO:0007417; GO:0042995; GO:0051693; GO:0032330; GO:0005856; GO:0003779; GO:0005737; GO:0015629; GO:0005903; GO:0030031; GO:0051016; GO:0008285; GO:0032991; GO:0051127	podosome; brush border; sequestering of actin monomers; negative regulation of cell population proliferation; actin filament capping; positive regulation of megakaryocyte differentiation; positive regulation of apoptotic process; central nervous system development; actin filament binding; regulation of chondrocyte differentiation; actin filament severing; phosphatidylinositol-4,5-bisphosphate bin…
ENSMUSG00000022893	Adamts1	4484.72	3742.36	4880.45	3152.1	2894.02	1630.16	1985.34	2604.96	2668.22	3115.81	-0.659668	0.226652	0.000123103	0.0344733	protein_coding	; GO:0031410; GO:0030198; GO:0008201; GO:0008233; GO:0046872; GO:0008237; GO:1904707; GO:0016525; GO:1904754; GO:0004222; GO:0005576; GO:1900087; GO:0031012; GO:0001542; GO:0062023; GO:0060347; GO:0001822; GO:0008270; GO:0016787; GO:0005515; GO:0010976; GO:0005604; GO:0006508	; kidney development; positive regulation of vascular associated smooth muscle cell proliferation; zinc ion binding; positive regulation of vascular associated smooth muscle cell migration; positive regulation of neuron projection development; protein binding; cytoplasmic vesicle; heparin binding; proteolysis; hydrolase activity; extracellular matrix organization; heart trabecula formation; extra…
ENSMUSG00000052684	Jun	4176.05	2601.65	3280.27	4314.77	2333.22	1308.61	2498.06	1946.42	2098.24	2728.59	-0.677059	0.24496	0.000186761	0.0418833	protein_coding	GO:0003690; GO:0005829; GO:0051726; GO:0005654; GO:0007179; GO:0051365; GO:0006357; GO:0007612; GO:0043525; GO:0140296; GO:0009612; GO:0009410; GO:0031625; GO:0050790; GO:0006351; GO:0042802; GO:0001938; GO:0008284; GO:0000976; GO:0007568; GO:0017053; GO:1990837; GO:2000144; GO:0071837; GO:0043923; GO:0034614; GO:0051591; GO:0070412; GO:0044389; GO:0048522; GO:0042542; GO:0030224; GO:0001525; GO:…	general transcription initiation factor binding; positive regulation of vascular associated smooth muscle cell proliferation; microglial cell activation; protein-containing complex binding; nucleoplasm; transcription by RNA polymerase II; positive regulation of apoptotic process; protein binding; positive regulation of neuron apoptotic process; negative regulation of apoptotic process; cytosol; p…
ENSMUSG00000002808	Epdr1	433.908	370.817	354.1	364.406	174.535	237.203	243.62	230.66	240.495	294.416	-0.694913	0.15305	2.29955e-07	0.000338724	protein_coding	; GO:0110165; GO:0043202; GO:0005764; GO:1905573; GO:0005543; GO:0007160; GO:1990764; GO:0005576; GO:0008289; GO:0005509; GO:0042802	; identical protein binding; lipid binding; phospholipid binding; calcium ion binding; lysosome; ganglioside GM1 binding; myofibroblast contraction; extracellular region; lysosomal lumen; cell-matrix adhesion; cellular anatomical entity
ENSMUSG00000040600	Eps8l3	201.575	129.787	102.665	148.625	78.997	76.6422	84.1416	88.7346	73.3751	109.394	-0.716327	0.247191	0.000127327	0.0350099	protein_coding	; GO:0005886; GO:0042634; GO:0035023; GO:0032587; GO:0005515; GO:0003779; GO:0005737; GO:1900029; GO:0007266	; plasma membrane; regulation of hair cycle; ruffle membrane; cytoplasm; regulation of Rho protein signal transduction; actin binding; positive regulation of ruffle assembly; protein binding; Rho protein signal transduction
ENSMUSG00000025352	Gdf11	360.183	331.033	341.354	263.9	176.466	107.06	180.351	160.738	257.178	242.029	-0.732058	0.257102	0.000146967	0.0369381	protein_coding	GO:0045596; GO:0001657; GO:0043231; GO:0031016; GO:0009952; GO:0001501; GO:0001656; GO:0005654; GO:0010862; GO:0005576; GO:0005125; GO:0048593; GO:0048469; GO:0060395; GO:0060021; GO:0021512; GO:0008083; GO:0009887; GO:0045665; GO:0005515; GO:0008285; GO:0005615; GO:0032991	intracellular membrane-bounded organelle; pancreas development; cell maturation; SMAD protein signal transduction; negative regulation of cell population proliferation; negative regulation of cell differentiation; metanephros development; nucleoplasm; protein binding; positive regulation of pathway-restricted SMAD protein phosphorylation; skeletal system development; negative regulation of neuron…
ENSMUSG00000027962	Vcam1	3414.04	2943.34	4126.09	3064.09	2400.65	1357.12	1890.48	2094.08	1291.6	2509.05	-0.791242	0.226778	1.75514e-05	0.00978231	protein_coding	; GO:0010212; GO:0005887; GO:0071065; GO:0009986; GO:0071944; GO:0007568; GO:0005886; GO:0035094; GO:0002102; GO:0071333; GO:0016324; GO:0005769; GO:0007507; GO:0008131; GO:0016021; GO:0007157; GO:0005794; GO:0035924; GO:0060945; GO:0005178; GO:0007160; GO:0007155; GO:0050901; GO:0060710; GO:0071356; GO:0042102; GO:0045471; GO:0022614; GO:0060384; GO:0007159; GO:1904646; GO:0030175; GO:0009308; G…	; cell periphery; podosome; cellular response to tumor necrosis factor; cardiac neuron differentiation; response to ethanol; visceral serous pericardium development; acute inflammatory response; integrin binding; response to zinc ion; response to ionizing radiation; apical plasma membrane; cell adhesion molecule binding; apical part of cell; embryonic placenta morphogenesis; cell chemotaxis; alph…
ENSMUSG00000034855	Cxcl10	453.243	335.664	325.318	516.172	150.393	230.631	304.28	173.801	187.716	297.469	-0.821739	0.26262	6.26482e-05	0.0230702	protein_coding	; GO:0030335; GO:0140374; GO:0008201; GO:0008284; GO:0051607; GO:2000406; GO:0006952; GO:0009617; GO:0048248; GO:0051281; GO:0042981; GO:0070098; GO:0042056; GO:0016525; GO:0098586; GO:0042118; GO:0008009; GO:0045236; GO:0005576; GO:0090026; GO:1901740; GO:0010819; GO:0030593; GO:0050918; GO:0045662; GO:0007165; GO:0005125; GO:0010818; GO:0031640; GO:1901509; GO:0007186; GO:0006935; GO:0071222; G…	; inflammatory response; neutrophil chemotaxis; chemokine-mediated signaling pathway; negative regulation of myoblast fusion; chemotaxis; negative regulation of myoblast differentiation; positive regulation of monocyte chemotaxis; antiviral innate immune response; defense response to virus; positive regulation of release of sequestered calcium ion into cytosol; adenylate cyclase-activating G prot…
ENSMUSG00000029544	Cabp1	58.5785	81.4916	76.699	56.8065	29.5308	34.3796	39.9767	42.523	22.7991	49.1983	-0.835762	0.288985	0.000129471	0.035131	protein_coding	; GO:0099527; GO:0005886; GO:0005634; GO:0010651; GO:0008139; GO:0046872; GO:0005829; GO:0050896; GO:0019904; GO:0005509; GO:0099573; GO:0030425; GO:0048306; GO:0043025; GO:1901386; GO:0044280; GO:0005856; GO:0030424; GO:0009898; GO:0098885; GO:0048471; GO:0005737; GO:1905539; GO:0007601; GO:0098978; GO:1901385; GO:0031800; GO:0000139; GO:0005515; GO:0014069; GO:0042802; GO:0042308; GO:0030141; G…	; type 3 metabotropic glutamate receptor binding; Golgi membrane; nuclear localization sequence binding; cytoplasmic side of plasma membrane; negative regulation of voltage-gated calcium channel activity; postsynaptic density; axon; protein binding; regulation of postsynapse to nucleus signaling pathway; protein domain specific binding; ion channel binding; cytosol; calcium-dependent protein bind…
ENSMUSG00000079263	Gm6614	535.717	518.247	471.945	526.04	243.77	222.337	159.379	255.553	386.432	368.824	-0.905121	0.241206	6.89467e-06	0.00568727	protein_coding	GO:0016021; GO:0055085; GO:0005887; GO:0016020; GO:0015721; GO:0043252; GO:0005886; GO:0006811; GO:0015347; GO:0005515; GO:0015125; GO:0022857	bile acid transmembrane transporter activity; sodium-independent organic anion transport; sodium-independent organic anion transmembrane transporter activity; plasma membrane; membrane; integral component of membrane; bile acid and bile salt transport; transmembrane transport; ion transport; integral component of plasma membrane; transmembrane transporter activity; protein binding
ENSMUSG00000087006	Gm13889	453.266	505.275	379.717	294.38	159.07	129.332	340.446	147.303	146.715	283.945	-0.954935	0.333245	0.000140899	0.03678	protein_coding
ENSMUSG00000009646	Pla2g12b	157.107	110.211	119.666	150.872	72.3935	53.0628	63.1103	64.7987	68.9816	95.5781	-0.979937	0.203718	6.64494e-08	0.000137032	protein_coding	GO:0006644; GO:0016042; GO:0050482; GO:0016787; GO:0005576; GO:0005509; GO:0004623	phospholipid metabolic process; calcium ion binding; phospholipase A2 activity; extracellular region; arachidonic acid secretion; hydrolase activity; lipid catabolic process
ENSMUSG00000032511	Scn5a	40.2688	38.8814	46.4898	42.9026	16.3982	6.53459	24.5245	16.9825	24.1539	28.5707	-1.01612	0.376424	0.000230463	0.0475262	protein_coding	GO:0086016; ; GO:0034706; GO:0086005; GO:0098719; GO:0005654; GO:0086048; GO:0030018; GO:0086014; GO:0035725; GO:0097110; GO:0086045; GO:0048471; GO:0098655; GO:0001518; GO:0031625; GO:0050679; GO:0005261; GO:0030315; GO:0045760; GO:0006814; GO:0086067; GO:0060048; GO:0005244; GO:0086063; GO:0034220; GO:0034765; GO:0051899; GO:0086004; GO:0005901; GO:0086012; GO:0010460; GO:0086015; GO:0086002; G…	; regulation of cardiac muscle cell contraction; nucleoplasm; protein binding; voltage-gated sodium channel activity involved in cardiac muscle cell action potential; voltage-gated sodium channel complex; membrane; endoplasmic reticulum; intercalated disc; regulation of ion transmembrane transport; ion channel activity; protein kinase binding; ion transport; regulation of sodium ion transmembrane…
ENSMUSG00000079592	C1qtnf5	235.546	318.132	246.782	126.762	122.345	55.7088	152.638	71.0394	87.3656	157.369	-1.03065	0.372621	0.000186852	0.0418833	protein_coding	; GO:0005923; GO:0048839; GO:0009306; GO:0016020; GO:0005886; GO:0042995; GO:0005576; GO:0005515; GO:0016324; GO:0042802; GO:0016328; GO:0030133; GO:0005581; GO:0005615; GO:0032991	; identical protein binding; plasma membrane; inner ear development; membrane; collagen trimer; protein secretion; bicellular tight junction; transport vesicle; cell projection; extracellular space; extracellular region; lateral plasma membrane; apical plasma membrane; protein binding; protein-containing complex
ENSMUSG00000023009	Nckap5l	189.011	140.641	367.086	388.1	112.823	73.3128	159.195	120.397	102.274	183.649	-1.0316	0.367236	0.000160536	0.0384951	protein_coding	; GO:0005874; GO:0007019; GO:0001578; GO:0005813; GO:0005815; GO:0035371; GO:0005856; GO:0003674; GO:0005737	; microtubule plus-end; cytoskeleton; molecular_function; microtubule depolymerization; cytoplasm; centrosome; microtubule bundle formation; microtubule; microtubule organizing center
ENSMUSG00000026628	Atf3	1021.92	287.177	404.735	662.964	320.768	160.579	238.883	257.471	213.911	396.49	-1.11103	0.372493	9.99678e-05	0.0307356	protein_coding	; GO:0045944; GO:0008284; GO:0000976; GO:0005634; GO:0030968; GO:1990837; GO:1990440; GO:0045892; GO:0001227; GO:1990622; GO:0006355; GO:0003700; GO:0005654; GO:0010628; GO:0034198; GO:0070373; GO:0006357; GO:0005730; GO:0000122; GO:1903984; GO:0046982; GO:0042803; GO:0001228; GO:0000977; GO:0035914; GO:0003677; GO:0000981; GO:0006094; GO:0042802; GO:0000978	; positive regulation of transcription by RNA polymerase II; cellular response to amino acid starvation; nucleoplasm; negative regulation of ERK1 and ERK2 cascade; sequence-specific double-stranded DNA binding; regulation of transcription, DNA-templated; CHOP-ATF3 complex; negative regulation of transcription, DNA-templated; DNA-binding transcription activator activity, RNA polymerase II-specific…
ENSMUSG00000020926	Adam11	618.686	633.592	650.647	649.872	227.587	300.229	303.012	292.599	300.845	441.896	-1.13577	0.12211	7.10931e-22	7.3304e-18	protein_coding	; GO:0016021; GO:0016020; GO:0004222; GO:0005515; GO:0008237; GO:0006508	; metalloendopeptidase activity; membrane; integral component of membrane; metallopeptidase activity; proteolysis; protein binding
ENSMUSG00000029811	Aoc1	1250.56	1094.3	1397.12	1028.42	695.751	306.343	547.38	576.386	373.537	807.754	-1.15621	0.247608	1.32849e-07	0.00021074	protein_coding	; GO:0048038; GO:0005507; GO:0016491; GO:0009308; GO:0046872; GO:0008131	; metal ion binding; oxidoreductase activity; primary amine oxidase activity; quinone binding; amine metabolic process; copper ion binding
ENSMUSG00000049723	Mmp12	729.676	804.666	475.176	1009.14	269.383	272.496	288.901	414.924	327.656	510.224	-1.16973	0.238246	4.09969e-08	9.39376e-05	protein_coding	; GO:0030198; GO:0045944; GO:1904905; GO:0005634; GO:0008233; GO:0046872; GO:0008237; GO:0005518; GO:0060054; GO:0043565; GO:0098586; GO:0030574; GO:0050691; GO:0010628; GO:0004222; GO:0005576; GO:0005509; GO:0032727; GO:0031012; GO:1901163; GO:0060435; GO:0035313; GO:0000122; GO:0048286; GO:0060339; GO:0005737; GO:0008270; GO:0060309; GO:0060340; GO:0016787; GO:0006606; GO:0005615; GO:0001046; G…	; sequence-specific DNA binding; positive regulation of interferon-alpha production; positive regulation of transcription by RNA polymerase II; bronchiole development; zinc ion binding; regulation of defense response to virus by host; positive regulation of type I interferon-mediated signaling pathway; core promoter sequence-specific DNA binding; lung alveolus development; negative regulation of …
ENSMUSG00000041078	Grid1	41.598	61.969	52.5086	57.1804	35.2592	13.222	28.8089	13.2727	11.7603	35.0643	-1.18311	0.429039	0.00017098	0.0400676	protein_coding	; GO:0005216; GO:0005886; GO:0050804; GO:0060078; GO:0016021; GO:0035235; GO:0045211; GO:0099061; GO:0034220; GO:0035249; GO:0035176; GO:0030054; GO:0045202; GO:0098978; GO:0016020; GO:0038023; GO:0006811; GO:0008066; GO:0004970; GO:0005515; GO:0042802; GO:0015276; GO:1904315	; synapse; ionotropic glutamate receptor activity; protein binding; membrane; ligand-gated ion channel activity; modulation of chemical synaptic transmission; postsynaptic membrane; regulation of postsynaptic membrane potential; transmitter-gated ion channel activity involved in regulation of postsynaptic membrane potential; identical protein binding; integral component of postsynaptic density me…
ENSMUSG00000024987	Cyp26a1	77.5102	63.75	88.4432	55.5746	36.1398	21.3082	18.9203	39.3151	21.1099	46.8968	-1.22801	0.321299	5.42832e-06	0.00508831	protein_coding	GO:0042573; ; GO:0016705; GO:0033189; GO:0062183; GO:0034653; GO:0016491; GO:0046872; GO:0001972; GO:0008401; GO:0004497; GO:0016709; GO:0020037; GO:0006805; GO:0001822; GO:0032526; GO:0005506	retinoic acid binding; ; metal ion binding; response to retinoic acid; xenobiotic metabolic process; monooxygenase activity; oxidoreductase activity; kidney development; retinoic acid catabolic process; oxidoreductase activity, acting on paired donors, with incorporation or reduction of molecular oxygen, NAD(P)H as one donor, and incorporation of one atom of oxygen; all-trans retinoic acid 18-hyd…
ENSMUSG00000028339	Col15a1	617.066	713.842	466.146	271.002	105.117	236.654	318.142	110.059	162.521	333.394	-1.26304	0.397972	5.46218e-05	0.0209488	protein_coding	; GO:0005201; GO:0030198; GO:0062023; GO:0001886; GO:0005576; GO:0005515; GO:0007155; GO:0030020; GO:0001525; GO:0005581; GO:0005615; GO:0031012; GO:0005604	; extracellular matrix; extracellular matrix structural constituent conferring tensile strength; extracellular matrix structural constituent; collagen trimer; endothelial cell morphogenesis; basement membrane; cell adhesion; extracellular matrix organization; angiogenesis; extracellular space; extracellular region; collagen-containing extracellular matrix; protein binding
ENSMUSG00000031494	Cd209a	99.5535	159.325	173.56	92.0416	45.5664	20.1942	69.3873	64.9422	25.513	83.3426	-1.30879	0.406907	4.95311e-05	0.0204286	protein_coding	; GO:0016021; GO:0097367; GO:0046718; GO:0005537; GO:0016020; GO:0001618; GO:0009986; GO:0005886; GO:0009897; GO:0042129; GO:0046872; GO:0006897; GO:0030246	viral entry into host cell; ; metal ion binding; regulation of T cell proliferation; plasma membrane; membrane; carbohydrate binding; integral component of membrane; cell surface; endocytosis; carbohydrate derivative binding; external side of plasma membrane; mannose binding; virus receptor activity
ENSMUSG00000031673	Cdh11	304.818	495.078	319.354	121.746	98.0362	74.9243	152.071	94.9747	121.017	198.002	-1.33429	0.374541	1.43276e-05	0.00830661	protein_coding	; GO:0005886; GO:0021957; GO:0046872; GO:0045296; GO:0034332; GO:0050804; GO:0016021; GO:0016339; GO:0007156; GO:0098742; GO:0005509; GO:0007155; GO:0016342; GO:0098685; GO:0000902; GO:0045202; GO:0005737; GO:0005912; GO:0098978; GO:0016020; GO:0098609; GO:0007043	; synapse; cell morphogenesis; cadherin binding; cell-cell adhesion via plasma-membrane adhesion molecules; catenin complex; homophilic cell adhesion via plasma membrane adhesion molecules; membrane; cell adhesion; calcium-dependent cell-cell adhesion via plasma membrane cell adhesion molecules; modulation of chemical synaptic transmission; Schaffer collateral - CA1 synapse; metal ion binding; ad…
ENSMUSG00000071324	Armc2	44.1446	34.6355	27.5484	26.9083	14.1988	11.5786	6.49692	13.0543	6.77151	20.593	-1.45314	0.407254	1.41463e-05	0.00830661	protein_coding	; GO:0005575; GO:0044782; GO:0030154; GO:0005515; GO:0003674; GO:0007288; GO:0007283	; cellular_component; molecular_function; cilium organization; cell differentiation; protein binding; sperm axoneme assembly; spermatogenesis
ENSMUSG00000091971	Hspa1a	4535.4	2043.97	2559.66	2842.98	659.04	700.802	1412.14	727.457	1159.54	1849	-1.57572	0.301021	7.64482e-09	2.48392e-05	protein_coding	GO:0009408; GO:0016887; GO:0140545; GO:0042826; GO:0005102; GO:0005886; GO:0005634; GO:0005815; GO:0005814; GO:0016235; GO:0008180; GO:0006402; GO:0005829; GO:1901673; GO:0051082; GO:0097718; GO:0051085; GO:0045666; GO:0042026; GO:1990904; GO:0031249; GO:0090063; GO:0051787; GO:0005576; GO:0016234; GO:0006457; GO:0060548; GO:0000723; GO:0016607; GO:0034620; GO:0055131; GO:0032436; GO:0001664; GO:…	transcription corepressor activity; regulation of mitotic spindle assembly; aggresome; negative regulation of cell population proliferation; disordered domain specific binding; positive regulation of neuron differentiation; centrosome; negative regulation of cell death; protein refolding; microtubule organizing center; ribonucleoprotein complex; protein binding; chaperone cofactor-dependent prote…
ENSMUSG00000041695	Kcnj2	634.318	315.764	226.038	530.918	99.7113	104.607	188.969	102.827	151.097	261.583	-1.59042	0.334022	8.60008e-08	0.000148224	protein_coding	GO:1990573; GO:0005791; GO:0086002; GO:0031224; GO:0005886; GO:0030315; GO:0014861; GO:0043197; GO:0016021; GO:0005794; GO:0051289; GO:0071805; GO:0086001; GO:0005244; GO:0005546; GO:1901381; GO:0030425; GO:0086013; GO:0086011; GO:0034765; GO:0055119; GO:0071260; GO:0086008; GO:0043025; GO:0006813; GO:0005790; GO:0090076; GO:0060306; GO:0008076; GO:0086004; GO:0016020; GO:0006811; GO:0086091; GO:…	positive regulation of potassium ion transmembrane transport; potassium ion import across plasma membrane; regulation of cardiac muscle cell contraction; potassium ion transport; T-tubule; protein binding; membrane repolarization during cardiac muscle cell action potential; regulation of skeletal muscle contraction via regulation of action potential; Golgi apparatus; membrane; protein homotetrame…
ENSMUSG00000040405	Havcr1	2788.68	1959.62	2464.87	2184.94	772.853	647.492	786.08	864.118	732.903	1466.84	-1.59953	0.144478	9.33691e-30	1.92546e-25	protein_coding	; GO:0016021; GO:0016020	; integral component of membrane; membrane

## Sheet: 4
ensembl_gene_id	gene_name	Kid_Rapa_Female.Rep_1	Kid_Rapa_Female.Rep_2	Kid_Rapa_Female.Rep_3	Kid_Rapa_Female.Rep_4	Kid_Rapa_Female.Rep_5	Kid_Control_Female.Rep_1	Kid_Control_Female.Rep_2	Kid_Control_Female.Rep_3	Kid_Control_Female.Rep_4	Kid_Control_Female.Rep_5	baseMean	log2FoldChange	lfcSE	pvalue	padj	gene_biotype	GO_id	GO_term
ENSMUSG00000076596	Igkv3-10	4.0816	0	3.14572	2.90515	3.00199	126.546	14.7292	6.18605	15.7112	57.5588	23.3866	3.60822	0.931628	4.45721e-06	0.00842204	IG_V_gene	GO:0071751; GO:0071748; GO:0006955; GO:0071756; GO:0005615	secretory IgA immunoglobulin complex; monomeric IgA immunoglobulin complex; pentameric IgM immunoglobulin complex; extracellular space; immune response
ENSMUSG00000030111	A2m	3.76545	0	8.87526	2.09255	6.84517	71.7817	19.899	24.559	68.1727	19.3189	22.531	2.87579	0.706995	2.19679e-06	0.00570035	protein_coding	; GO:0010951; GO:0048406; GO:0001553; GO:0048863; GO:0005102; GO:0004867; GO:0043120; GO:0002438; GO:0005576; GO:0007565; GO:0048403; GO:0019838; GO:0010466; GO:0001869; GO:1990402; GO:0048306; GO:0005615; GO:0004866; GO:0034695; GO:0019899; GO:0019966; GO:0007584; GO:0030414; GO:0019959; GO:0005515; GO:0042802; GO:0002020; GO:0006953; GO:0051384; GO:0010037	; protease binding; negative regulation of peptidase activity; peptidase inhibitor activity; negative regulation of endopeptidase activity; extracellular region; protein binding; endopeptidase inhibitor activity; embryonic liver development; tumor necrosis factor binding; response to carbon dioxide; female pregnancy; calcium-dependent protein binding; acute inflammatory response to antigenic stim…
ENSMUSG00000076939	Iglv3	10.0941	6.95817	7.23943	4.86603	2.96519	44.1827	12.6982	33.1302	28.247	42.0536	19.2435	2.12925	0.504295	9.94444e-07	0.00451577	IG_V_gene	GO:0005615; GO:0006955	immune response; extracellular space
ENSMUSG00000072944	Nup62cl	25.3609	3.14894	31.9741	23.816	16.4653	99.9904	74.191	110.32	69.0755	151.114	60.5456	2.0979	0.400922	9.25477e-09	0.000168104	protein_coding	GO:0005635; GO:0017056; GO:0005543; GO:0044613; GO:0006606; GO:0006405; GO:0015031; GO:0005643	nuclear envelope; protein transport; phospholipid binding; RNA export from nucleus; protein import into nucleus; nuclear pore; nuclear pore central transport channel; structural constituent of nuclear pore
ENSMUSG00000026077	Npas2	234.235	142.465	183.773	72.1052	75.7848	377.419	740.787	503.411	573.84	369.178	327.3	1.68014	0.410845	1.69589e-06	0.00513404	protein_coding	; GO:0045893; GO:0046983; GO:0051775; GO:0006355; GO:0045944; GO:0003700; GO:0005654; GO:0005634; GO:0005667; GO:0003677; GO:1990837; GO:2001020; GO:0060548; GO:0051879; GO:0045739; GO:0005737; GO:0005829	; positive regulation of DNA repair; Hsp90 protein binding; sequence-specific double-stranded DNA binding; cytosol; positive regulation of transcription by RNA polymerase II; response to redox state; cytoplasm; regulation of transcription, DNA-templated; positive regulation of transcription, DNA-templated; negative regulation of cell death; regulation of response to DNA damage stimulus; transcrip…
ENSMUSG00000026009	Icos	14.992	7.88183	7.77261	15.8927	8.62219	40.0946	20.7199	40.0752	34.9841	29.4866	22.0522	1.47944	0.377727	3.41983e-06	0.00776473	protein_coding	GO:0016021; GO:0002517; GO:0005887; GO:0016020; GO:0009897; GO:0031295; GO:0098609; GO:0005515	membrane; integral component of membrane; cell-cell adhesion; T cell costimulation; external side of plasma membrane; integral component of plasma membrane; protein binding; T cell tolerance induction
ENSMUSG00000059824	Dbp	2252.17	1338.75	3351.87	5717.86	6999.11	311.525	90.8008	572.416	358.285	795.214	2178.8	-0.0428243	0.0940801	4.36251e-08	0.000396203	protein_coding	GO:0000977; GO:0001228; ; GO:0006355; GO:0045944; GO:0003700; GO:0007623; GO:0005654; GO:0005634; GO:0006357; GO:0003677; GO:0000981; GO:1990837; GO:0048511; GO:0000978	; sequence-specific double-stranded DNA binding; RNA polymerase II cis-regulatory region sequence-specific DNA binding; positive regulation of transcription by RNA polymerase II; rhythmic process; circadian rhythm; DNA binding; regulation of transcription by RNA polymerase II; regulation of transcription, DNA-templated; DNA-binding transcription factor activity, RNA polymerase II-specific; DNA-bi…
ENSMUSG00000020180	Snrpd3	2512.12	3056.86	2414.17	2752.7	2517.13	1829.63	2106.05	1956.9	1964.96	1856.79	2296.73	-0.392417	0.11469	3.10165e-05	0.0469487	protein_coding	; GO:0034719; GO:0005634; GO:0071005; GO:0000387; GO:0071007; GO:0005829; GO:0034715; GO:0097526; GO:0070034; GO:0046540; GO:0005654; GO:0071208; GO:0071209; GO:0043229; GO:0006479; GO:0005683; GO:0005689; GO:0005685; GO:0034709; GO:0071013; GO:0005687; GO:0005682; GO:0019899; GO:0005681; GO:0005737; GO:0006397; GO:0016604; GO:0005686; GO:0008380; GO:0071011; GO:0000398; GO:1990446; GO:0003723; G…	; spliceosomal snRNP assembly; U1 snRNP binding; mRNA processing; histone pre-mRNA DCP binding; U4 snRNP; precatalytic spliceosome; nucleoplasm; spliceosomal tri-snRNP complex; cytosol; RNA processing; spliceosomal complex; U2 snRNP; commitment complex; U12-type spliceosomal complex; nuclear body; U2-type precatalytic spliceosome; methylosome; intracellular organelle; U7 snRNA binding; nucleus; m…
ENSMUSG00000020889	Nr1d1	4034.33	8491.57	4381.99	5384.95	6286.59	1689.17	1335.21	2526.68	2198.38	2885.71	3921.46	-1.28752	0.315	1.67589e-06	0.00513404	protein_coding	; GO:0045893; GO:0042749; GO:0045944; GO:0000976; GO:0050728; GO:0042632; GO:0005634; GO:0000785; GO:0030154; GO:0046872; GO:1990837; GO:0032922; GO:0005978; GO:0060086; GO:2000489; GO:0043197; GO:0071347; GO:0045892; GO:0001227; GO:0006355; GO:0043565; GO:0003700; GO:0005654; GO:0120163; GO:0061178; GO:0001222; GO:0030522; GO:0048511; GO:0020037; GO:0071356; GO:0030425; GO:0001678; GO:0042753; G…	; synapse; negative regulation of neuroinflammatory response; sequence-specific DNA binding; cellular response to tumor necrosis factor; positive regulation of transcription by RNA polymerase II; protein destabilization; cell differentiation; regulation of circadian sleep/wake cycle; zinc ion binding; nucleoplasm; cellular response to interleukin-1; protein binding; glycogen biosynthetic process;…
ENSMUSG00000028957	Per3	908.023	1104.4	1193.95	1993.1	1778.04	539.793	216.23	492.598	338.44	535.078	909.965	-1.5724	0.353803	3.46129e-07	0.00209569	protein_coding	; GO:0045187; GO:0050821; GO:0000976; GO:0007623; GO:0031625; GO:0005634; GO:0032922; GO:0019900; GO:0001222; GO:0043153; GO:0000122; GO:0005515; GO:0048511; GO:0005737; GO:0050794	; protein stabilization; transcription cis-regulatory region binding; circadian regulation of gene expression; transcription corepressor binding; kinase binding; rhythmic process; negative regulation of transcription by RNA polymerase II; cytoplasm; circadian rhythm; regulation of circadian sleep/wake cycle, sleep; entrainment of circadian clock by photoperiod; ubiquitin protein ligase binding; r…
ENSMUSG00000055632	Hmcn2	355.95	1304.43	372.492	463.711	485.024	195.114	145.839	214.94	129.145	138.218	380.487	-1.65784	0.432613	4.63667e-06	0.00842204	protein_coding	; GO:0005201; GO:0062023; GO:0030054; GO:0005576; GO:0005938; GO:0005509; GO:0032154; GO:0005615; GO:0031012; GO:0005604; GO:0050896	; extracellular matrix; cell cortex; extracellular matrix structural constituent; response to stimulus; calcium ion binding; cell junction; cleavage furrow; basement membrane; extracellular space; extracellular region; collagen-containing extracellular matrix
ENSMUSG00000038550	Ciart	86.1242	353.35	137.274	320.886	425.405	97.7082	67.5146	77.8342	40.0122	56.6967	166.28	-1.72031	0.50179	2.01386e-05	0.0332544	protein_coding	GO:0045475; GO:0000976; GO:0016605; GO:0005634; GO:0032922; GO:0005515; GO:0070888; GO:0048511; GO:0000978; GO:0045892	transcription cis-regulatory region binding; circadian regulation of gene expression; RNA polymerase II cis-regulatory region sequence-specific DNA binding; PML body; rhythmic process; locomotor rhythm; negative regulation of transcription, DNA-templated; E-box binding; protein binding; nucleus

## Sheet: 5
ensembl_gene_id	gene_name	Kid_Tram_Female.Rep_1	Kid_Tram_Female.Rep_2	Kid_Tram_Female.Rep_3	Kid_Tram_Female.Rep_4	Kid_Tram_Female.Rep_5	Kid_Control_Female.Rep_1	Kid_Control_Female.Rep_2	Kid_Control_Female.Rep_3	Kid_Control_Female.Rep_4	Kid_Control_Female.Rep_5	baseMean	log2FoldChange	lfcSE	pvalue	padj	gene_biotype	GO_id	GO_term
ENSMUSG00000035775	Krt20	7.37645	13.2077	2.8328	3.0544	37.8556	418.01	66.8694	220.714	53.1262	35.0221	85.8069	3.07686	1.01038	6.77083e-05	0.0445478	protein_coding	GO:0045109; GO:0005882; GO:0009267; GO:0005737; GO:0005198; GO:0005515; GO:0005829; GO:0006915; GO:0050708	intermediate filament organization; intermediate filament; cytosol; apoptotic process; cytoplasm; structural molecule activity; regulation of protein secretion; cellular response to starvation; protein binding
ENSMUSG00000076550	Igkv4-63	7.32942	3.23082	10.4911	4.24166	7.33354	126.628	7.85265	102.524	4.15242	48.6852	32.2469	2.71044	0.835974	3.83844e-05	0.0367339	IG_V_gene	GO:0005615; GO:0006955	immune response; extracellular space
ENSMUSG00000046623	Gjb4	9.49066	14.3198	12.3171	4.07145	4.56311	163.775	8.93684	30.6386	21.6011	85.864	35.5578	2.41751	0.746511	3.75226e-05	0.0367339	protein_coding	GO:0016021; GO:0007154; GO:0055085; GO:0005887; GO:0016020; GO:0005921; GO:0005654; GO:0030054; GO:0005886; GO:0007608; GO:0005730; GO:0005922; GO:0005515; GO:0042048; GO:0005243; GO:1990349; GO:0007267	sensory perception of smell; gap junction; olfactory behavior; plasma membrane; membrane; connexin complex; integral component of membrane; cell junction; gap junction-mediated intercellular transport; gap junction channel activity; integral component of plasma membrane; cell communication; nucleoplasm; transmembrane transport; nucleolus; cell-cell signaling; protein binding
ENSMUSG00000069515	Lyz1	9.49246	8.81443	9.49251	0	7.16325	45.1167	13.4403	49.8364	21.6073	73.3285	23.8292	2.23895	0.627089	1.32375e-05	0.0167928	protein_coding	GO:0019835; GO:0003824; GO:0042742; GO:0030140; GO:0005576; GO:0050829; GO:0000137; GO:0016798; GO:0031640; GO:0003796; GO:0005737; GO:0048237; GO:0050830; GO:0005795; GO:0005902; GO:0016787; GO:0008152; GO:0042802; GO:0005788; GO:0030141; GO:0005615	catalytic activity; rough endoplasmic reticulum lumen; defense response to Gram-negative bacterium; Golgi cis cisterna; hydrolase activity, acting on glycosyl bonds; endoplasmic reticulum lumen; hydrolase activity; microvillus; metabolic process; defense response to Gram-positive bacterium; identical protein binding; secretory granule; trans-Golgi network transport vesicle; cytoplasm; defense res…
ENSMUSG00000019368	Sec14l4	6.99919	2.20496	7.0687	7.47518	3.49346	79.0969	20.4609	33.1542	10.6636	8.53381	17.9151	2.12463	0.713378	8.84577e-05	0.0477536	protein_coding	; GO:0003674; GO:0008289; GO:0005575	; lipid binding; cellular_component; molecular_function
ENSMUSG00000094546	Ighv1-26	25.2876	16.2567	27.8321	26.2862	24.151	69.1221	42.5541	248.261	54.2998	78.5601	61.2611	1.81003	0.488351	7.74386e-06	0.0116457	IG_V_gene	GO:0042742; GO:0045087; GO:0042571; GO:0034987; GO:0006911; GO:0003823; GO:0050871; GO:0009897; GO:0050853; GO:0006910; GO:0006958	antigen binding; phagocytosis, recognition; B cell receptor signaling pathway; immunoglobulin receptor binding; phagocytosis, engulfment; immunoglobulin complex, circulating; defense response to bacterium; positive regulation of B cell activation; external side of plasma membrane; innate immune response; complement activation, classical pathway
ENSMUSG00000029380	Cxcl1	35.7788	53.3915	20.338	33.3657	41.3529	390.179	105.57	157.708	64.9196	46.4421	94.9046	1.7621	0.553052	4.69665e-05	0.0403727	protein_coding	; GO:0032930; GO:1902035; GO:0006952; GO:0070098; GO:0010765; GO:0008009; GO:0045236; GO:0005576; GO:0030593; GO:0007165; GO:0002526; GO:0005125; GO:0006935; GO:0070965; GO:0071222; GO:0008083; GO:0060326; GO:0061844; GO:0006955; GO:0043268; GO:0005615; GO:0006954; GO:0007204	; inflammatory response; neutrophil chemotaxis; chemokine-mediated signaling pathway; chemotaxis; positive regulation of neutrophil mediated killing of fungus; acute inflammatory response; positive regulation of superoxide anion generation; positive regulation of cytosolic calcium ion concentration; chemokine activity; cell chemotaxis; positive regulation of hematopoietic stem cell proliferation;…
ENSMUSG00000026822	Lcn2	184.894	146.219	217.42	98.2703	151.838	939.745	294.506	437.328	320.939	440.821	323.198	1.464	0.339462	6.39689e-07	0.003367	protein_coding	; GO:0036094; GO:0009635; GO:0031410; GO:0031346; GO:0015891; GO:0045087; GO:0043065; GO:1904440; GO:0009615; GO:0009617; GO:0007614; GO:0002020; GO:1903981; GO:0005829; GO:0110091; GO:0002376; GO:0005506; GO:1903428; GO:1901216; GO:0042742; GO:0055072; GO:0097192; GO:0097577; GO:0010628; GO:0005576; GO:0070301; GO:0060205; GO:0010595; GO:0005737; GO:0006915; GO:0043525; GO:1905956; GO:0007616; G…	; protease binding; small molecule binding; positive regulation of endothelial cell migration; positive regulation of reactive oxygen species metabolic process; extrinsic apoptotic signaling pathway in absence of ligand; positive regulation of iron ion import across plasma membrane; cytoplasmic vesicle lumen; iron ion homeostasis; cellular response to hydrogen peroxide; response to virus; positiv…
ENSMUSG00000105353	Gm42428	107.682	174.307	158.235	157.596	94.3711	211.276	288.157	462.73	292.069	379.908	232.633	1.14003	0.257246	3.83921e-07	0.00269435	lncRNA
ENSMUSG00000015243	Abca1	756.815	846.123	681.181	682.633	835.544	1819.2	1095.68	2586.87	1397.96	1331.11	1203.31	1.02224	0.228748	3.34007e-07	0.00269435	protein_coding	GO:0005319; ; GO:0005887; GO:0030301; GO:0009306; GO:0046623; GO:0009986; GO:0005102; GO:0005886; GO:0042632; GO:0043231; GO:0032367; GO:0008035; GO:0090556; GO:0016021; GO:0005794; GO:0031210; GO:0034380; GO:0008320; GO:0006869; GO:0140326; GO:0002790; GO:0016197; GO:0031267; GO:0043691; GO:0008203; GO:0042158; GO:0051117; GO:0005768; GO:0034188; GO:0023061; GO:0034616; GO:0099039; GO:0090554; G…	; intracellular membrane-bounded organelle; endocytic vesicle; phospholipid transporter activity; phospholipid translocation; lipid transport; regulation of Cdc42 protein signal transduction; phosphatidylserine floppase activity; phagocytosis, engulfment; small GTPase binding; cholesterol efflux; adenylate cyclase-activating G protein-coupled receptor signaling pathway; sphingolipid floppase acti…
ENSMUSG00000116903	Gm19522	20.014	20.9028	24.4987	18.3285	24.1703	69.0576	62.2864	38.7496	35.6765	38.367	35.2051	0.99122	0.304262	4.04264e-05	0.037006	lncRNA
ENSMUSG00000033107	Rnf125	40.2198	44.3213	78.4427	36.7382	39.4787	100.508	75.9895	136.802	91.3001	86.2679	73.0068	0.88047	0.288688	7.95393e-05	0.0465172	protein_coding	GO:0002039; GO:1990830; GO:0034098; GO:0046872; GO:0043231; GO:0005829; GO:0002376; GO:0005794; GO:0016567; GO:0000209; GO:0032480; GO:0061630; GO:0031624; GO:0002250; GO:0004842; GO:0008270; GO:0016020; GO:0016740; GO:0000139; GO:0006511; GO:0039536	intracellular membrane-bounded organelle; Golgi membrane; negative regulation of type I interferon production; zinc ion binding; ubiquitin-protein transferase activity; adaptive immune response; transferase activity; protein polyubiquitination; cellular response to leukemia inhibitory factor; Golgi apparatus; membrane; cytosol; protein ubiquitination; p53 binding; metal ion binding; ubiquitin-dep…
ENSMUSG00000039116	Adgrg6	165.11	156.969	123.076	111.29	128.474	259.923	185.946	206.129	187.75	237.188	176.185	0.56017	0.176672	5.7555e-05	0.0431227	protein_coding	; GO:0005887; GO:0009986; GO:0005886; GO:0019933; GO:0005518; GO:0016021; GO:0022008; GO:0022011; GO:0004930; GO:0014037; GO:0004888; GO:0007165; GO:0060347; GO:0005737; GO:0007166; GO:0043236; GO:0042552; GO:0016020; GO:0007005; GO:0050840; GO:0007189; GO:0005515; GO:0007186	; adenylate cyclase-activating G protein-coupled receptor signaling pathway; myelination; laminin binding; protein binding; cAMP-mediated signaling; G protein-coupled receptor signaling pathway; G protein-coupled receptor activity; membrane; Schwann cell differentiation; cell surface; neurogenesis; heart trabecula formation; integral component of plasma membrane; signal transduction; integral com…
ENSMUSG00000025203	Scd2	2404.44	2568.11	2216.3	2254.85	2266.97	4061.96	2835.98	2972.42	3641.9	3360.32	2858.32	0.471184	0.123013	5.60159e-06	0.00994535	protein_coding	GO:0006631; GO:0016491; GO:0046872; GO:0043231; GO:0005506; GO:0030176; GO:0016021; GO:1903966; GO:0006629; GO:0032896; GO:0006636; GO:0006633; GO:0070542; GO:0005783; GO:0005730; GO:0016717; GO:0016020; GO:0004768; GO:0005789	intracellular membrane-bounded organelle; fatty acid biosynthetic process; endoplasmic reticulum membrane; membrane; oxidoreductase activity; palmitoyl-CoA 9-desaturase activity; oxidoreductase activity, acting on paired donors, with oxidation of a pair of donors resulting in the reduction of molecular oxygen to two molecules of water; monounsaturated fatty acid biosynthetic process; unsaturated …
ENSMUSG00000020823	Sec14l1	3418.79	3556.13	3362.56	3627.29	3485.88	5308.03	4748.73	4280	4267.61	4307.72	4036.27	0.354681	0.0878653	2.75289e-06	0.00984373	protein_coding	; GO:0039536; GO:0005794; GO:0039552; GO:0005654; GO:0045087; GO:0009968; GO:0015871; GO:0005829; GO:0005737; GO:0002376	; choline transport; Golgi apparatus; cytosol; RIG-I binding; cytoplasm; negative regulation of RIG-I signaling pathway; nucleoplasm; immune system process; negative regulation of signal transduction; innate immune response
ENSMUSG00000037553	Zdhhc18	1176.66	1123.45	1149.32	1015.89	1086.78	1683.13	1385.2	1510.59	1493.86	1241.07	1286.6	0.340919	0.107951	7.28143e-05	0.0464555	protein_coding	; GO:0016021; GO:0005794; GO:0019706; GO:0018230; GO:0016020; GO:0018345; GO:0034613; GO:0005783; GO:0016740; GO:0016746; GO:0000139; GO:0006612; GO:0016409	cellular protein localization; palmitoyltransferase activity; ; Golgi apparatus; acyltransferase activity; membrane; Golgi membrane; integral component of membrane; protein targeting to membrane; protein palmitoylation; protein-cysteine S-palmitoyltransferase activity; endoplasmic reticulum; transferase activity; peptidyl-L-cysteine S-palmitoylation
ENSMUSG00000021693	Kif2a	571.338	520.102	563.69	577.304	562.263	725.254	754.757	693.75	628.65	794.355	639.146	0.313938	0.09721	6.14058e-05	0.0431227	protein_coding	; GO:0005874; GO:0016887; GO:0051301; GO:0005764; GO:0005815; GO:0005814; GO:0007399; GO:0030154; GO:0090307; GO:0005819; GO:0005654; GO:0000226; GO:0003774; GO:0007018; GO:0005813; GO:0030334; GO:0120103; GO:0019901; GO:0005730; GO:0003777; GO:0005856; GO:1990939; GO:0007052; GO:0005737; GO:0005524; GO:0097228; GO:0005871; GO:0016604; GO:0000166; GO:0007049; GO:0008017; GO:0000922; GO:0005876	; lysosome; cell differentiation; centrosome; nucleoplasm; spindle microtubule; microtubule binding; microtubule organizing center; mitotic spindle assembly; sperm principal piece; centriolar subdistal appendage; motor activity; nucleotide binding; kinesin complex; nuclear body; ATP-dependent microtubule motor activity; cell cycle; cell division; ATPase; microtubule motor activity; spindle; prote…
ENSMUSG00000028587	Orc1	10.2738	68.2481	23.7658	43.787	35.4234	6.45458	6.27551	11.5325	6.38824	9.24723	22.1396	-0.0320847	0.0727137	1.27442e-05	0.0167928	protein_coding	; GO:0006260; GO:0016887; GO:0003682; GO:0000166; GO:0033314; GO:0070318; GO:0005654; GO:0005634; GO:0000808; GO:0003677; GO:0046872; GO:0048661; GO:0005664; GO:0000781; GO:0006270; GO:0005524; GO:0003688	; DNA replication origin binding; ATP binding; metal ion binding; mitotic DNA replication checkpoint signaling; nuclear origin of replication recognition complex; origin recognition complex; DNA replication initiation; chromosome, telomeric region; DNA binding; chromatin binding; nucleoplasm; nucleotide binding; DNA replication; positive regulation of smooth muscle cell proliferation; ATPase; pos…
ENSMUSG00000073434	Wdr90	652.362	647.637	596.327	589.901	688.697	482.857	476.727	472.999	524.027	473.416	560.495	-0.346951	0.0882114	4.20792e-06	0.00984373	protein_coding	; GO:0060271; GO:0005814; GO:0030030; GO:0005515; GO:0005856; GO:0005737	; cytoskeleton; cilium assembly; cytoplasm; centriole; cell projection organization; protein binding
ENSMUSG00000033318	Gstt2	7276.11	7210.69	6122.48	6671.32	6370.82	4300.37	5325.11	5095.52	5507.08	5105.99	5898.55	-0.360674	0.100011	1.35593e-05	0.0167928	protein_coding	; GO:0005654; GO:0005634; GO:1990830; GO:0006749; GO:0016740; GO:0098869; GO:0005737; GO:0004364; GO:0005515; GO:0004602; GO:0005829	; cellular response to leukemia inhibitory factor; glutathione transferase activity; cytosol; glutathione peroxidase activity; glutathione metabolic process; cytoplasm; nucleoplasm; transferase activity; cellular oxidant detoxification; protein binding; nucleus
ENSMUSG00000091228	Gm20390	2058.61	2347.33	2195.4	2520.56	2256.6	1582.53	1980.46	1689.98	1747.25	1447.54	1982.63	-0.37276	0.1139	4.79395e-05	0.0403727	protein_coding	GO:0006165; GO:0000166; GO:0016301; GO:0042981; GO:0016740; GO:0006241; GO:0004550; GO:0016310; GO:0006228; GO:0005524; GO:0006183	CTP biosynthetic process; ATP binding; phosphorylation; nucleoside diphosphate kinase activity; nucleotide binding; kinase activity; transferase activity; GTP biosynthetic process; nucleoside diphosphate phosphorylation; regulation of apoptotic process; UTP biosynthetic process
ENSMUSG00000038497	Tmco3	2492	1874.08	2070.18	2201.19	2124.32	1618.63	1683.97	1306.11	1733.93	1540.44	1864.49	-0.38678	0.121744	6.40553e-05	0.0435039	protein_coding	; GO:0016021; GO:0006812; GO:0008150; GO:0055085; GO:0016020; GO:0015299; GO:0006811; GO:1902600; GO:0051179; GO:0015297	; proton transmembrane transport; membrane; antiporter activity; integral component of membrane; localization; transmembrane transport; biological_process; ion transport; solute:proton antiporter activity; cation transport
ENSMUSG00000036813	Entpd8	784.023	636.444	628.337	631.152	691.194	395.285	514.773	478.103	555.501	477.585	579.24	-0.407222	0.127422	6.04308e-05	0.0431227	protein_coding	; GO:0005886; GO:0017111; GO:0046872; GO:0102485; GO:0009124; GO:0016021; GO:0102491; GO:0017110; GO:0102490; GO:0102488; GO:0102486; GO:0102487; GO:0102489; GO:0009134; GO:0045134; GO:0005524; GO:0000166; GO:0016020; GO:0016787; GO:0009133; GO:0004382	; nucleoside-diphosphatase activity; dUTP phosphohydrolase activity; guanosine-diphosphatase activity; nucleoside monophosphate biosynthetic process; uridine-diphosphatase activity; membrane; nucleotide binding; nucleoside diphosphate biosynthetic process; nucleoside diphosphate catabolic process; dTTP phosphohydrolase activity; hydrolase activity; metal ion binding; 8-oxo-dGTP phosphohydrolase a…
ENSMUSG00000058022	Adtrp	4239.41	3762.49	4435.16	4777.71	4417.35	2951.35	3619.11	2886.66	3169.3	2687.39	3694.59	-0.448438	0.113145	3.28848e-06	0.00984373	protein_coding	; GO:0009986; GO:0005886; GO:0001934; GO:0016021; GO:1903038; GO:0043491; GO:0006629; GO:0010628; GO:2000402; GO:0003332; GO:0030195; GO:0002686; GO:0002042; GO:0050709; GO:0012505; GO:0016020; GO:0140052; GO:0042758; GO:0005901; GO:0016787; GO:0071383	; negative regulation of leukocyte migration; negative regulation of extracellular matrix constituent secretion; negative regulation of protein secretion; positive regulation of protein phosphorylation; cellular response to steroid hormone stimulus; negative regulation of blood coagulation; endomembrane system; membrane; negative regulation of lymphocyte migration; cell surface; positive regulati…
ENSMUSG00000025347	Mettl7b	5598.28	5483.53	5380.38	5576.62	5980.01	2772.64	4445.38	3918.93	4557.48	3254.87	4696.81	-0.478511	0.156985	8.54512e-05	0.0473445	protein_coding	GO:0008168; GO:0018708; GO:0032259; GO:0016740; GO:0008757	thiol S-methyltransferase activity; S-adenosylmethionine-dependent methyltransferase activity; methyltransferase activity; transferase activity; methylation
ENSMUSG00000006638	Abhd1	3439.98	2483.24	3481.07	3230.74	3247.87	1760.32	2302.75	1963.82	2261.67	2307.92	2647.94	-0.519436	0.134244	4.14785e-06	0.00984373	polymorphic_pseudogene	; GO:0016021; GO:0016787; GO:0016020	; integral component of membrane; membrane; hydrolase activity
ENSMUSG00000034771	Tle2	2606.42	1630.84	2423.34	1912.86	2606.99	1440.57	1460.29	1274.14	1413.64	1715.21	1848.43	-0.524314	0.169589	7.51177e-05	0.0465155	protein_coding	; GO:0006355; GO:0005654; GO:0090090; GO:0005634; GO:0005667; GO:0016055; GO:0005515; GO:0005925; GO:0003714; GO:0045892; GO:0016604	; nuclear body; transcription corepressor activity; transcription regulator complex; focal adhesion; regulation of transcription, DNA-templated; nucleoplasm; negative regulation of transcription, DNA-templated; Wnt signaling pathway; negative regulation of canonical Wnt signaling pathway; protein binding; nucleus
ENSMUSG00000051483	Cbr1	29081	20752.8	26764.2	25218.1	31869.4	14883.6	20973.9	17495.8	18754	16551	22234.4	-0.527296	0.148994	2.29319e-05	0.025411	protein_coding	; GO:0047020; GO:0042373; GO:0016491; GO:0005886; GO:0005634; GO:0043231; GO:0006805; GO:1905344; GO:0050221; GO:0004090; GO:0016655; GO:0035003; GO:0032570; GO:0005737; GO:0047021; GO:0042376; GO:0032355; GO:0005902; GO:2000379; GO:0006706	; oxidoreductase activity, acting on NAD(P)H, quinone or similar compound as acceptor; intracellular membrane-bounded organelle; positive regulation of reactive oxygen species metabolic process; xenobiotic metabolic process; phylloquinone catabolic process; prostaglandin-E2 9-reductase activity; prostaglandin catabolic process; steroid catabolic process; 15-hydroxyprostaglandin-D dehydrogenase (N…
ENSMUSG00000091623	Gm17092	88.8501	98.938	113.294	87.9897	96.4952	82.2696	61.1808	45.9297	59.7163	55.8696	79.0533	-0.593978	0.195619	8.45308e-05	0.0473445	lncRNA
ENSMUSG00000063415	Cyp26b1	323.573	445.586	487.714	474.49	534.895	209.292	243.055	285.877	280.331	360.114	364.493	-0.607932	0.198004	7.93088e-05	0.0465172	protein_coding	GO:0042573; GO:0016491; GO:0009954; GO:0046872; GO:0043231; GO:0008401; GO:0004497; GO:0006805; GO:0070268; GO:0034653; GO:0005506; GO:0043587; GO:0048385; GO:0010628; GO:0016709; GO:0007283; GO:0016705; GO:0001768; GO:0016125; GO:0048387; GO:0007140; GO:0005783; GO:0001972; GO:0030326; GO:0001822; GO:0005737; GO:0048384; GO:0033189; GO:0016020; GO:0071300; GO:0001709; GO:2001037; GO:0005789; GO:…	retinoic acid binding; inflammatory response; intracellular membrane-bounded organelle; male meiotic nuclear division; regulation of T cell differentiation; xenobiotic metabolic process; kidney development; negative regulation of retinoic acid receptor signaling pathway; retinoic acid metabolic process; proximal/distal pattern formation; retinoic acid receptor signaling pathway; response to retin…
ENSMUSG00000024268	Celf4	87.9761	110.56	124.702	100.296	80.8064	56.9	69.4234	61.2795	48.5627	65.1731	80.5679	-0.620863	0.206826	9.49232e-05	0.0499628	protein_coding	; GO:0000380; GO:0005634; GO:1902866; GO:0000381; GO:1990904; GO:0005654; GO:0042835; GO:0048026; GO:0003676; GO:0090394; GO:0048025; GO:0005737; GO:0006397; GO:0001701; GO:0008380; GO:0003723; GO:0036002; GO:0003729; GO:0006376	; regulation of alternative mRNA splicing, via spliceosome; mRNA splice site selection; mRNA processing; alternative mRNA splicing, via spliceosome; nucleoplasm; nucleic acid binding; positive regulation of mRNA splicing, via spliceosome; ribonucleoprotein complex; nucleus; in utero embryonic development; cytoplasm; RNA splicing; negative regulation of mRNA splicing, via spliceosome; mRNA binding…
[truncated: 9 more rows]

## Sheet: 6
ensembl_gene_id	gene_name	Kid_RapaTram_Female.Rep_1	Kid_RapaTram_Female.Rep_2	Kid_RapaTram_Female.Rep_3	Kid_RapaTram_Female.Rep_4	Kid_RapaTram_Female.Rep_5	Kid_Control_Female.Rep_1	Kid_Control_Female.Rep_2	Kid_Control_Female.Rep_3	Kid_Control_Female.Rep_4	Kid_Control_Female.Rep_5	baseMean	log2FoldChange	lfcSE	pvalue	padj	gene_biotype	GO_id	GO_term
[truncated: 291 more rows]

## Sheet: 7
ensembl_gene_id	gene_name	Mus_Rapa_Male.Rep_1	Mus_Rapa_Male.Rep_2	Mus_Rapa_Male.Rep_3	Mus_Rapa_Male.Rep_4	Mus_Control_Male.Rep_1	Mus_Control_Male.Rep_2	Mus_Control_Male.Rep_3	Mus_Control_Male.Rep_4	Mus_Control_Male.Rep_5	baseMean	log2FoldChange	lfcSE	pvalue	padj	gene_biotype	GO_id	GO_term
[truncated: 315 more rows]

[truncated: 11 more sheets: 8, 9, 10, 11, 12, 13, 14, 15, 16, 17, 18]
